# Supplementary material for: Early-stage multi-cancer detection using an extracellular vesicle protein-based blood test
Source: Commun Med (Lond). 2022 Mar 17;2:29. doi: 10.1038/s43856-022-00088-6 (PMC9053211; doi:10.1038/s43856-022-00088-6)
Supplement: Supplementary file 3 — Supplementary Data 1 [file 43856_2022_88_MOESM3_ESM.xlsx]

## Sheet: Table S1
		Supplementary Data 1: Study Cohorts Overview
		GROUP	Cohort	Histological subtype	n	%	Stage I (A/B/C)	Stage II (A/B)	Total, n	Sex	M:F	Age (Median)	BMI (Median)	Smokers (n, %)
		CANCER	Pancreatic	adenocarcinoma	47	1	22 (4/18/-)	25 (7/18)	47	14M, 33F	1:2.4	49-74 (63)	14.5-36.5 (24.4)	5 (10.6%)
			Ovarian Cancer	All Ovarian Cancers			39 (26/8/5)	5 (3/2)	44	0M, 44F	0:1	21-76 (53)	17.7-48.1 (27.5)	2 (4.8%)
				serous adenocarcinoma	22	0.5	19 (13/4/2)	3 (1/2)
				endometrioid adenocarcinoma	15	0.34	13 (7/4/2)	2 (2/-)
				mucinous adenocarcinoma	4	0.09	4 (4/-/-)	-
				clear cell adenocarcinoma	2	0.05	2 (2/-/-)	-
				dysgerminoma	1	0.02	1 (1/-/-)
			Bladder Cancer	All Bladder Cancers			27	21	48	42M, 6F	7:1	40-76(62)	18-47.8 (27.2)	19(39.6%)
				urothelial carcinoma - low grade	15	0.3125	14	1
				urothelial carcinoma - high grade	33	0.6875	13	20
			ALL CANCERS				88 (63%)	51 (37%)	139	56M, 83F	1:1.5	21-76 (60)	14.5-48.1 (26.1)	26 (18.7%)
		CONTROLS	CONTROLS	n/a	n/a	n/a	n/a	n/a	184	92M, 92F	1:1	40-71 (57)	19.6-37.8 (26.3)	19 (10.3%)
		ALL PATIENTS	ALL PATIENTS	n/a	n/a	n/a	88	51	323	148M, 175F	1:1.2	21-76 (58)	14.5-48.1 (26.3)	45 (13.9%)
