# Supplementary material for: Early-stage multi-cancer detection using an extracellular vesicle protein-based blood test
Source: Commun Med (Lond). 2022 Mar 17;2:29. doi: 10.1038/s43856-022-00088-6 (PMC9053211; doi:10.1038/s43856-022-00088-6)
Supplement: Supplementary file 4 — Supplementary Data 2 [file 43856_2022_88_MOESM4_ESM.xlsx]

## Sheet: Table S2
		Supplementary Data 2: Subject information and biomarker readings
		Subject Cohort ID	Sample Type	Cohort	Sex	Age	AJCC Stage	A/B/C	T	N	M	Histopathology	Tenascin C	sAXL	sE-selectin	sHGFR/c-Met	sHer2	sHer3	sIL-6Ra	sNeuropilin-1	sPECAM-1	sVEGFR1	sVEGFR3	sc-kit/SCFR	CA 125	CA 15-3	CA 19-9	CEA	FGF2	HE4	HGF	IL-6	IL-8	Leptin	MIF	OPN	Prolactin	SCF	TNFa	TRAIL	Total PSA	VEGF	b-HCG	sFAS	Cathepsin D	FAP alpha	Ferritin	Galectin-3	IGFBP3
		BLDR 001	Exosomal Protein	Bladder	Male	64	II		T2b	N0	M0	urothelial carcinoma	20.2	7.6	371.26	758.88	423.79	93.52	883.72	29523.4	188.96	10.14	233	839.21	0.7	0.5	11.46	9.93	6	431.62	8.57	1.38	0.3	103.43	27.8	2090.48	104.79	2.88	1.26	1.13	16.91	13.41	0.03	54.43	2.31	1.44	8.32	0.01	9.6
		BLDR 002	Exosomal Protein	Bladder	Male	64	I		T1	N0	M0	urothelial carcinoma	760.85	5.6	277.22	360.92	1106.44	17.9	123.3	896.45	572.58	5.55	1082.58	152.02	0.28	0.17	0.71	5.2	9.65	193.5	6.8	1.39	0.3	65.51	7.6	285.3	30.2	2	0.3	0.63	2	8.47	0.03	8.4	0.4	0.08	0.69	0.01	1.65
		BLDR 003	Exosomal Protein	Bladder	Male	70	I		T1	N0	M0	urothelial carcinoma	623.45	5.6	247.8	275.66	165.54	17.9	175.04	1873.49	79.38	5.1	233	205.81	0.28	0.19	1.73	5.2	6	193.5	6.8	1.21	0.3	77.7	8.39	386.7	35.01	2.25	0.89	0.8	12.29	6.4	0.03	46.07	0.4	0.22	1.16	0.01	5.51
		BLDR 004	Exosomal Protein	Bladder	Female	45	I		T1	N0	M0	urothelial carcinoma	20.2	5.6	559.24	173.81	11.9	75.31	87.13	151	48.66	5.1	312.35	130.59	2.36	0.13	133.15	10.93	6	346.07	6.8	1.38	0.3	91.85	7.6	285.3	30.2	2	1.02	0.5	2	16.44	0.08	17.55	0.4	0.1	0.11	0.02	3.85
		BLDR 005	Exosomal Protein	Bladder	Male	57	II		T2a	N0	M0	urothelial carcinoma	20.2	7.85	1445.5	861.95	11.9	136.65	1189.32	26759.2	427.56	15.43	233	730.15	0.39	0.7	2.39	20.1	6	255.54	8.54	1.42	0.3	142.78	12.48	1056.83	49.04	8.89	0.91	1.37	24.47	14.45	0.03	8.4	2.61	0.4	7.88	0.01	4.97
		BLDR 006	Exosomal Protein	Bladder	Male	60	I		T1	N0	M0	urothelial carcinoma	20.2	5.6	1553.06	651.57	278.63	17.9	433.28	10330.2	123.68	10.17	451.03	410.08	0.45	0.42	1.84	9.86	6	431.62	10.65	1.25	0.3	113.56	7.6	347.38	45.05	2.25	0.3	1.29	2	8.9	0.03	25.77	0.73	1.58	5.48	0.12	8.09
		BLDR 007	Exosomal Protein	Bladder	Female	72	I		T1	N0	M0	urothelial carcinoma	819.94	5.6	421.41	226.77	1059.99	17.9	142.22	2484.91	1293.09	5.1	786.51	66.93	5.93	1.4	36.01	22038	12.1	193.5	10.13	0.2	0.58	214.97	27.3	2487.2	256.31	4.87	0.91	2.07	2	6.4	0.09	74.23	0.97	0.16	0.56	0.01	4.96
		BLDR 008	Exosomal Protein	Bladder	Male	67	II		T2b	N0	M0	urothelial carcinoma	20.2	5.6	398.87	756.64	11.9	17.9	15.1	2157.5	15.5	26.02	233	257.65	0.2	0.27	2.9	5.2	13.72	193.5	6.98	1.97	0.39	135.97	16.32	285.3	268.49	3.64	0.3	1.4	2	6.4	0.06	8.4	1.47	0.47	0.5	0.01	5.65
		BLDR 009	Exosomal Protein	Bladder	Male	75	I		T1	N0	M0	urothelial carcinoma	760.85	5.6	247.8	252.74	416.37	17.9	15.1	151	50.93	5.1	382.18	30.5	1.49	0.21	0.3	5.2	11.68	386.7	6.8	1.15	0.3	76.02	7.6	285.3	94.68	2	1.7	1.22	32.99	7.53	0.05	21.39	0.4	0.12	0.61	0.01	5.25
		BLDR 010	Exosomal Protein	Bladder	Male	75	II		T2a	N0	M0	urothelial carcinoma	20.2	5.6	247.8	268.29	203.33	17.9	112.77	151	115.67	5.1	233	116.38	3.43	0.06	0.3	5.2	16.27	281.34	6.8	0.9	0.3	46.75	7.6	644.35	98.8	2	0.65	0.74	10.71	10.12	0.03	8.4	1.49	0.5	0.65	0.01	3.18
		BLDR 011	Exosomal Protein	Bladder	Male	62	II		T2a	N0	M0	urothelial carcinoma	663.94	5.6	528.29	302.7	529.39	78.74	234.29	2781.82	425.26	5.53	520.8	230.36	0.23	0.05	0.39	5.2	9.65	278.34	6.8	1.21	0.3	65.51	15.53	285.3	144.44	2	0.3	0.5	2.17	9.08	0.03	8.89	4.71	1.48	10.19	0.23	17.04
		BLDR 012	Exosomal Protein	Bladder	Male	73	II		T2b	N0	M0	urothelial carcinoma	20.2	57.54	3091.22	3487.33	11.9	17.9	3302.7	43680.8	15.5	10.85	261.09	1519.26	1.86	0.11	0.47	5.2	3.6	193.5	6.98	2.06	0.3	82.13	11.51	285.3	326.62	3.64	0.3	2.3	2	14.06	0.06	8.4	2.23	2.41	4.95	0.01	9.99
		BLDR 013	Exosomal Protein	Bladder	Male	56	I		T1	N0	M0	urothelial carcinoma	547.88	14.3	1012.37	1418.6	538.72	17.9	817.91	12606.8	276.74	5.1	394.54	977.41	1	0.29	0.54	5.2	8.52	193.5	6.8	1.3	0.3	171.89	9.07	285.3	71.1	5.64	0.78	1.71	10.76	9.96	0.03	39.36	0.7	0.26	0.52	0.01	2.78
		BLDR 014	Exosomal Protein	Bladder	Male	58	I		T1	N0	M0	urothelial carcinoma	20.2	5.6	435.29	1320.25	11.9	28.99	210.16	2304.12	692.59	5.1	306	184.91	1.17	0.03	0.43	5.2	3.6	193.5	6.8	0.2	0.3	42.8	7.6	285.3	63.3	2	0.86	0.77	4.94	6.4	0.03	34.02	0.46	0.33	0.58	0.01	5.58
		BLDR 015	Exosomal Protein	Bladder	Male	69	I		T1	N0	M0	urothelial carcinoma	1034.6	5.6	709.25	211.67	822.01	124.2	261.06	1143.62	289.85	14.53	630.77	215.24	0.55	0.1	0.3	9.96	7.6	193.5	6.8	1.32	0.35	71.22	56.33	285.3	51.22	2.49	1.62	1.53	6.5	15.4	0.03	52.27	2.2	0.54	0.4	0.01	6.92
		BLDR 016	Exosomal Protein	Bladder	Female	69	I		T1	N0	M0	urothelial carcinoma	585.84	5.6	270.54	394.9	350.33	75.18	65.73	151	252.85	5.1	1003.1	137.25	0.9	0.05	0.39	5.2	6.56	193.5	6.8	1.18	0.3	51.98	7.6	285.3	30.2	2	0.62	0.5	2	11.38	0.03	13.84	1.66	2.08	1.45	0.01	13.62
		BLDR 017	Exosomal Protein	Bladder	Male	48	II		T2a	N0	M0	urothelial carcinoma	1029.49	5.6	788.3	702.67	709.64	70.62	479.09	4085.62	197.79	11.65	572.52	437.49	0.76	0.22	0.85	5.2	13.72	193.5	6.8	2.11	0.3	82.13	14.11	285.3	30.2	2	0.33	0.95	3.9	14.06	0.06	19.27	0.4	0.28	0.78	0.01	1.67
		BLDR 018	Exosomal Protein	Bladder	Male	74	I		T1	N0	M0	urothelial carcinoma	1958.9	5.6	1334.78	465.37	575.15	129.53	389.62	5909.99	212.92	20.91	1179.9	343.17	1.21	0.25	2.81	29.86	6.56	193.5	18.06	1.28	0.35	181.75	33.93	1380.63	214.83	5.26	0.93	3.87	81.56	6.4	0.05	49.45	0.4	0.18	0.12	0.01	2.79
		BLDR 019	Exosomal Protein	Bladder	Male	61	II		T2b	N0	M0	urothelial carcinoma	20.2	5.6	371.26	658.36	882.91	17.9	366.5	5599.96	304.04	7.77	233	408.17	0.63	0.05	2.04	5.2	10.31	193.5	6.8	1.23	0.3	42.8	10.56	294.2	138.63	2	0.3	0.58	2	14.76	0.03	8.4	1.55	0.43	3.64	0.21	8.15
		BLDR 020	Exosomal Protein	Bladder	Male	67	II		T2a	N0	M0	urothelial carcinoma	20.2	5.6	247.8	168.14	11.9	17.9	330.02	1209.19	900.74	5.1	351.03	161.17	2.54	0.18	1.64	5.2	13.48	454.32	6.8	1.47	0.3	42.8	13.71	376.9	34.25	2	0.3	0.77	8.85	17.19	0.07	21.66	0.97	0.32	0.29	0.1	8.67
		BLDR 021	Exosomal Protein	Bladder	Male	62	I		T1	N0	M0	urothelial carcinoma	412.15	5.6	391.24	113.29	1061.47	84.78	98.7	151	575.32	11.89	427.56	119.34	0.78	0.58	5.27	20.14	6.56	193.5	8.19	1.09	0.31	71.22	50.88	285.3	95.38	3.3	0.91	1.71	22.15	10.44	0.05	29.17	1.5	0.1	1.1	0.01	4.15
		BLDR 022	Exosomal Protein	Bladder	Male	61	I		T1	N0	M0	urothelial carcinoma	20.2	5.6	450.82	479.67	400.66	17.9	386.53	1754.58	169.01	5.1	233	454.35	0.53	0.08	0.33	5.2	3.6	193.5	6.8	0.2	0.3	42.8	7.6	285.3	30.2	2	0.3	0.5	5.28	6.4	0.03	24.96	0.59	0.35	0.1	0.01	5.94
		BLDR 023	Exosomal Protein	Bladder	Male	63	I		T1	N0	M0	urothelial carcinoma	698.46	5.6	615.92	485.69	538.57	28.99	186.74	2719.24	78.12	5.1	453.46	303.15	0.23	0.06	0.3	5.2	3.6	193.5	6.8	0.2	0.3	42.8	7.6	285.3	30.2	2	0.3	0.5	2.19	6.4	0.03	14.41	0.4	0.22	0.34	0.01	2.92
		BLDR 024	Exosomal Protein	Bladder	Male	67	I		T1	N0	M0	urothelial carcinoma	1016.96	5.6	247.8	730.97	819.85	31.6	129.28	1500.32	102.05	5.1	515.69	139.21	0.61	0.09	0.3	5.2	3.6	193.5	6.8	0.2	0.3	42.8	7.6	285.3	30.2	2	0.3	0.5	2	6.4	0.03	21.26	1.07	1.09	1.27	0.01	5.86
		BLDR 025	Exosomal Protein	Bladder	Female	59	I		T1	N0	M0	urothelial carcinoma	20.2	5.6	247.8	324.42	11.9	17.9	130.49	1796.91	853	5.1	233	194.66	0.84	0.16	0.3	5.2	3.78	193.5	6.8	0.78	0.3	117.94	15.95	437.6	360.2	2	0.58	0.99	2	13.43	0.03	32.85	0.59	0.27	0.77	0.01	8.29
		BLDR 026	Exosomal Protein	Bladder	Male	72	II		T2a	N0	M0	urothelial carcinoma	20.2	6.24	311.32	455.71	320.16	17.9	390.09	5389.8	311.68	10.85	653.58	238.48	0.79	0.21	2.24	5.2	13.72	193.5	6.8	2.08	0.3	82.13	15.22	285.3	44.53	2.67	0.3	0.95	2	17.95	0.06	8.4	0.69	0.33	1.39	0.01	3.43
		BLDR 027	Exosomal Protein	Bladder	Male	65	I		T1	N0	M0	urothelial carcinoma	20.2	5.6	455.35	639.58	11.9	43.58	131.94	3375.82	621.58	5.34	233	168.18	0.67	0.16	3.34	5.2	8.52	193.5	6.8	1.3	0.3	71.22	45.16	285.3	30.2	2	0.54	0.64	3.24	9.71	0.03	21.35	2.65	2.72	6.18	0.01	52.52
		BLDR 028	Exosomal Protein	Bladder	Male	57	I		T1	N0	M0	urothelial carcinoma	20.2	7.02	754.26	566.85	815.66	65.15	244.45	9722.25	895.48	9.31	2762.42	167.38	2.46	0.04	0.3	5.2	8.52	193.5	6.8	1.19	0.3	51.98	14.22	285.3	30.2	2	0.58	0.5	2	13.43	0.03	15.94	2.56	1.25	1.96	0.01	13
		BLDR 029	Exosomal Protein	Bladder	Male	54	II		T2a	N0	M0	urothelial carcinoma	305.85	5.6	247.8	33.59	356.66	17.9	23.58	151	135.74	5.1	637.34	30.5	1.43	0.07	0.47	5.2	13.72	193.5	6.8	1.92	0.3	82.13	7.6	285.3	30.2	2	0.3	0.5	6.8	17.01	0.03	8.4	0.4	0.05	0.08	0.01	0.83
		BLDR 030	Exosomal Protein	Bladder	Male	54	II		T2a	N0	M0	urothelial carcinoma	20.2	5.6	366.33	347.87	711.08	53.77	169.51	1756.66	884.17	8.5	1444.17	187.24	0.87	0.12	1.09	5.2	9.65	304.83	6.8	1.45	0.3	57.17	7.6	285.3	48.14	2	4.23	0.63	5.01	16.98	0.03	88.6	0.71	0.22	0.96	0.01	5.67
		BLDR 031	Exosomal Protein	Bladder	Male	53	II		T2b	N0	M0	urothelial carcinoma	20.2	5.6	490.03	428.63	259.81	17.9	344.68	2031.27	15.5	15.57	1068.24	259.22	0.83	0.19	13.76	49.86	9.65	356.49	6.8	1.1	0.3	62.98	13.96	786.33	90.99	3.22	0.5	1.14	23.82	7.9	0.03	30.94	4.83	0.79	1.66	0.02	6.5
		BLDR 032	Exosomal Protein	Bladder	Male	52	II		T2a	N0	M0	urothelial carcinoma	216.25	14.14	642.34	865.62	357.54	17.9	324.9	9645.58	123.98	6.18	727.97	472.63	0.2	0.14	0.3	5.2	10.07	193.5	6.8	1.11	0.38	150.76	19.02	475.92	109.85	2.81	0.3	1.92	2	23.13	0.24	8.4	2.91	0.42	5.1	0.01	10.12
		BLDR 033	Exosomal Protein	Bladder	Male	72	I		T1	N0	M0	urothelial carcinoma	20.2	5.6	247.8	171.6	11.9	17.9	167.19	153.68	233.4	5.1	251.06	129	1.13	1.56	5.56	40.07	13.63	193.5	8.15	1.42	0.3	70.65	22.21	1018.02	308.8	5.37	0.3	2.09	2	9.08	0.11	8.4	0.93	0.14	5.03	0.01	4.67
		BLDR 034	Exosomal Protein	Bladder	Male	67	II		T2a	N0	M0	urothelial carcinoma	20.2	5.6	247.8	199.64	11.9	17.9	99.79	1313.83	75.37	5.1	233	116.38	0.2	0.03	9.38	5.2	13.63	284.86	6.8	1.37	0.34	70.65	11.42	285.3	30.2	2	2.93	0.5	6.27	13.18	0.04	125.43	0.4	0.2	0.16	0.01	0.98
		BLDR 035	Exosomal Protein	Bladder	Male	62	II		T2a	N0	M0	urothelial carcinoma	20.2	5.63	1412.22	975.64	11.9	17.9	466.3	7422.35	760.66	19.55	336.26	30.5	0.77	0.2	3.25	5.2	9.65	356.32	6.8	1.36	0.3	166.1	40.73	285.3	43.38	2	0.3	0.5	5.17	18.24	0.03	14.53	7.19	2.62	57.44	0.01	10.65
		BLDR 036	Exosomal Protein	Bladder	Male	70	I		T1	N0	M0	urothelial carcinoma	835.18	5.99	273.13	387.81	1159.8	36.89	221.55	5105.6	2018.97	10.36	2688.94	329.48	0.28	0.07	0.84	5.2	3.6	193.5	6.8	0.2	0.3	48.22	17.36	285.3	30.2	2	0.3	0.65	6.96	6.4	0.03	14.94	3.4	0.05	1.72	0.01	0.2
		BLDR 037	Exosomal Protein	Bladder	Male	58	II		T2a	N0	M0	urothelial carcinoma	20.2	5.6	564.22	531.52	472.57	32.46	286.22	5381.79	241.86	5.1	233	514.06	2.36	1.34	1156	5.2	9.65	347.98	6.8	1.53	0.3	73.85	14.6	285.3	31.65	2	0.87	0.5	2.57	15.48	0.03	8.4	2.4	0.59	0.34	0.06	0.71
		BLDR 038	Exosomal Protein	Bladder	Male	69	II		T2b	N0	M0	urothelial carcinoma	385.67	5.6	289.62	193.63	427.37	37.63	200.31	3459	698.94	5.1	1175.93	60.18	0.36	0.03	10.86	7.33	15.74	193.5	6.8	1.84	0.43	60.35	7.6	285.3	30.2	3.68	0.79	0.5	2	16.81	0.03	59.68	0.4	0.17	2.28	0.01	0.6
		BLDR 039	Exosomal Protein	Bladder	Male	73	I		T1	N0	M0	urothelial carcinoma	20.2	5.6	371.26	309.17	11.9	17.9	196.75	2557.74	15.5	8.94	570.53	138.56	1.44	0.1	2.16	6.9	11.02	284.86	6.8	0.68	0.34	58.03	52.83	285.3	201.2	2.91	0.3	1.12	323.29	7.15	0.03	8.4	1.16	1.05	2.63	0.01	4.13
		BLDR 040	Exosomal Protein	Bladder	Male	58	I		T1	N0	M0	urothelial carcinoma	20.2	5.6	247.8	234.17	850.82	17.9	87.49	1017.98	624.73	5.1	3091.45	135.77	0.43	0.14	0.48	7.3	3.6	193.5	6.8	0.2	0.3	42.8	8.32	285.3	30.2	2	1.59	0.5	4.42	7.99	0.03	28.95	0.65	0.31	2.84	0.01	3.62
		BLDR 041	Exosomal Protein	Bladder	Female	40	II		T2b	N0	M0	squamous cell carcinoma	20.2	6.24	1140.86	502.39	11.9	22.24	444.8	3992.76	1450.57	30.7	1687.24	30.5	12.61	0.29	16.87	7.1	15.74	193.5	8.02	1.71	0.43	120.74	54.99	314.07	675.17	2.47	0.3	0.95	2.71	13.4	0.03	31.91	2.28	0.09	0.18	0.04	1.22
		BLDR 042	Exosomal Protein	Bladder	Male	61	II		T2a	N0	M0	urothelial carcinoma	497.48	5.6	531.84	159.9	1102.94	22.24	85.12	151	907.18	8.92	1996.94	127.5	2.17	0.16	1.59	7.1	15.74	193.5	6.8	1.8	0.32	84.92	21.25	285.3	30.2	2.47	0.53	0.95	7.36	15.71	0.03	22.6	0.4	0.07	0.06	0.01	0.52
		BLDR 043	Exosomal Protein	Bladder	Male	63	I		T1	N0	M0	urothelial carcinoma	20.2	9.95	1140.86	678.99	1249.29	65.48	754.7	8249.27	1687.19	24.81	1494.29	756.12	2.98	0.32	0.93	10.79	15.74	193.5	6.8	1.95	0.32	42.8	60.78	355.43	30.2	2.47	0.3	0.5	3.32	16.81	0.03	39.64	1.58	0.46	2.18	0.01	2.39
		BLDR 044	Exosomal Protein	Bladder	Male	58	I		T1	N0	M0	urothelial carcinoma	20.2	11.18	638.62	217.64	11.9	17.9	238.42	460.61	522.84	60.8	675.74	156.67	0.8	1.74	5.17	31.48	50.6	1221.8	34.72	0.54	0.85	11095.7	16.68	2258.22	1289.08	22.94	2.38	24.5	3.82	6.4	0.15	114.82	0.4	0.13	0.98	0.01	1.65
		BLDR 045	Exosomal Protein	Bladder	Male	63	II		T2	N0	M0	urothelial carcinoma	1359.62	5.62	638.62	738.97	1004.79	64.88	127.15	151	930.86	29.52	1048.86	123.17	0.89	0.47	0.93	59.43	20.2	1012.82	38.49	0.49	4.49	514.05	74.85	1318.67	1395.31	11.8	2.26	14.06	146.24	9.62	0.05	133.13	0.43	0.07	0.06	0.01	0.69
		BLDR 046	Exosomal Protein	Bladder	Female	41	I		T1	N0	M0	urothelial carcinoma	20.2	5.6	1101.76	490.3	340.81	136.65	392.23	5989.05	51.7	6.82	369.49	570.42	2.01	0.21	3.37	5.2	3.6	255.54	6.8	1.04	0.3	77.7	7.6	285.3	73.04	2.1	0.3	0.5	2	7.43	0.03	17.55	0.4	0.9	0.5	0.17	11.3
		BLDR 047	Exosomal Protein	Bladder	Male	68	I		T1	N0	M0	urothelial carcinoma	20.2	5.6	247.8	381.49	11.9	23.68	94.7	3948.67	53.37	5.1	407.06	170.98	0.24	0.35	1.22	5.2	9.65	267.64	6.8	1.33	0.3	91.5	7.6	363.7	35	2	2.07	0.77	7.4	13.76	0.42	63.65	2.47	0.61	0.3	0.06	0.73
		BLDR 048	Exosomal Protein	Bladder	Male	56	I		T1	N0	M0	urothelial carcinoma	1015.29	5.6	247.8	483.44	11.9	17.9	29.57	151	55.89	5.1	233	30.5	0.78	0.11	3.61	5.2	9.65	250.3	6.8	0.77	0.3	105.85	7.6	324.65	190.34	2	3.41	1.07	4.16	6.4	0.03	82.73	21.64	7.74	3.69	0.49	11.02
		OVAR 001	Exosomal Protein	Ovarian	Female	52	I	A	T1a	N0	M0	serous adenocarcinoma	570.84	5.6	529.35	426.44	247.02	43.3	297.27	3479.92	78.82	11.51	1342.36	411.09	2.09	0.08	1.05	5.2	3.6	280.35	6.8	0.2	0.3	301.2	7.6	285.3	36.93	2	0.3	0.5	2	6.4	0.03	8.4	0.4	0.17	0.71	0.02	6.78
		OVAR 002	Exosomal Protein	Ovarian	Female	59	I	A	T1a	N0	M0	serous papillary cystadenocarcinoma	909.63	5.6	277.22	479.15	965.97	17.9	364.22	2017.59	1025.42	9.5	1025.29	333.61	0.2	0.04	4.44	5.2	3.6	208.23	6.8	0.2	0.3	74.59	7.6	285.3	30.2	2	0.3	0.5	2	6.4	0.03	8.4	0.73	0.79	2.44	0.03	9.8
		OVAR 003	Exosomal Protein	Ovarian	Female	40	I	B	T1b	N0	M0	serous papillary cystadenocarcinoma	871.12	5.6	366.33	701.38	1588.43	37.94	139.27	1388.99	1636.11	5.1	1104.11	228.26	0.2	0.12	0.81	5.2	3.6	193.5	6.8	0.2	0.3	137.85	7.6	285.3	30.2	2	0.3	0.5	2	6.4	0.03	8.4	0.56	0.53	0.37	0.01	9.03
		OVAR 004	Exosomal Protein	Ovarian	Female	34	I	A	T1a	N0	M0	serous adenocarcinoma	20.2	5.6	247.8	88.26	168.41	17.9	58.87	151	15.5	5.1	233	53.12	10.78	0.12	1.19	5.2	12.15	237.09	6.8	0.84	0.3	61.98	7.6	818.88	30.2	2	0.51	0.61	2.51	8.95	0.04	8.4	1.44	2.49	4.82	0.11	16.99
		OVAR 005	Exosomal Protein	Ovarian	Female	63	I	C	T1c	N0	M0	serous papillary adenocarcinoma	755.39	5.6	751.42	507.81	900.51	105.46	343.2	6281.8	363.32	6.53	643.65	263.99	4.41	0.53	0.3	8.52	3.6	1742.56	6.8	0.2	0.3	146.12	7.6	469.98	39.5	2	0.3	0.5	2.21	6.4	0.03	8.4	0.51	0.32	0.48	0.01	3.95
		OVAR 006	Exosomal Protein	Ovarian	Female	23	I	A	T1a	N0	M0	serous papillary cystadenocarcinoma	1493.6	5.6	291.26	335.58	592.18	17.9	116.74	3267.6	725.84	5.1	233	249.04	1.32	0.28	2.25	5.2	3.6	193.5	6.8	0.2	0.3	42.8	7.6	285.3	39.14	2	0.3	0.5	2	6.4	0.03	8.4	1.23	0.15	0.19	0.01	2.6
		OVAR 007	Exosomal Protein	Ovarian	Female	26	I	A	T1a	N0	M0	serous papillary cystadenocarcinoma	762.23	5.6	291.26	329.9	1001.79	17.9	372.05	3727.17	1337.68	5.1	473.59	347	11.92	0.05	71.06	5.2	6.65	394.61	6.8	1.56	0.3	58.03	38.61	285.3	30.2	2	0.58	0.5	2	22.67	0.03	14.3	0.86	0.17	1.72	0.01	1.11
		OVAR 008	Exosomal Protein	Ovarian	Female	59	II	B	T2b	N0	M0	serous cystadenocarcinoma	20.2	5.6	247.8	192.58	246.7	34.7	78.97	1131.09	228.35	5.95	233	81.03	78.03	2.09	95.71	5.2	6.65	279.38	6.8	1.9	0.3	58.03	10.69	285.3	30.2	3.33	0.47	0.5	2.21	14.97	0.03	28.78	0.4	0.17	0.65	0.01	2.79
		OVAR 009	Exosomal Protein	Ovarian	Female	44	II	B	T2b	N0	M0	serous papillary adenocarcinoma	1200.95	5.6	247.8	329.9	11.9	17.9	133.78	5703.26	469.9	5.1	233	140.17	27.09	32.7	22.23	24.36	9.27	397.9	6.8	1.69	0.3	83.26	29.63	453.99	82.53	2	0.3	0.5	2	18.43	0.09	24.57	1.14	0.14	0.24	0.01	2.94
		OVAR 010	Exosomal Protein	Ovarian	Female	53	I	A	T1a	N0	M0	serous papillary cystadenocarcinoma	20.2	5.6	247.8	335.58	11.9	17.9	32.47	151	293.28	5.1	242.17	47.44	0.7	0.03	2.24	5.2	11.02	222.86	6.8	1.4	0.3	70.65	26.56	285.3	39.39	2	0.35	1.92	2	14.51	0.03	19.6	2.2	0.46	0.15	0.01	3.27
		OVAR 011	Exosomal Protein	Ovarian	Female	68	I	A	T1a	N0	M0	serous papillary cystadenocarcinoma	91.82	5.6	247.8	164.69	368.6	17.9	317.99	729.7	117.12	5.1	233	99.29	7.71	0.14	3	5.2	12.15	195.52	6.8	1.13	0.3	76.93	8.75	429.34	49.79	2	0.3	0.61	2.01	9.58	0.04	74.89	22.19	5.83	2.75	0.86	9.96
		OVAR 012	Exosomal Protein	Ovarian	Female	58	I	B	T1b	N0	M0	serous papillary cystadenocarcinoma	803.31	5.6	247.8	257.27	11.9	17.9	593.89	2761.19	142.25	5.1	233	149.01	39.43	0.16	82.74	5.2	3.6	193.5	6.8	0.96	0.3	61.98	8.33	471.63	32.38	2	0.8	0.61	2.31	10.12	0.04	101.31	20.16	5.63	2.52	0.73	9.95
		OVAR 013	Exosomal Protein	Ovarian	Female	58	I	A	T1a	N0	M0	clear cell adenocarcinoma	20.2	8.72	1537.83	1327.93	11.9	17.9	15.1	11111.2	15.5	5.97	233	785.74	8.64	0.24	1.07	9.17	3.6	193.5	11.4	1.04	0.3	187.74	33.44	939.97	61.15	3.24	0.83	1.45	2	6.4	0.07	31.64	0.54	0.16	2.35	0.01	5.7
		OVAR 014	Exosomal Protein	Ovarian	Female	44	I	B	T1b	N0	M0	endometrioid adenocarcinoma	1235.54	5.6	1074.19	398.9	651.28	17.9	411.22	5152.8	15.5	5.1	233	226.88	37.79	2.07	127.18	9.57	10.31	241.35	7.46	1.4	0.3	259.89	9.58	285.3	179.45	2.03	0.94	1.54	2	13.2	0.03	33.03	3.62	1.4	3.37	0.01	6.47
		OVAR 015	Exosomal Protein	Ovarian	Female	67	I	B	T1b	N0	M0	endometrioid adenocarcinoma	20.2	5.6	410.09	439.01	11.9	17.9	315.44	4611.1	526.17	9.51	233	164.22	18.97	0.92	3182.93	11.43	9.25	193.5	10.17	1.68	0.32	146.93	19.59	678.54	54.69	2.1	0.77	0.5	2	10.34	0.06	26.01	0.4	0.09	0.67	0.01	5.31
		OVAR 016	Exosomal Protein	Ovarian	Female	61	I	A	T1a	N0	M0	endometrioid adenocarcinoma	20.2	5.6	247.8	336.27	875.66	17.9	262.41	1655.76	15.5	5.1	1193.88	149.55	3.17	0.2	12.69	8.42	3.6	193.5	6.8	0.2	0.3	233.03	7.6	285.3	44.5	2	0.77	0.65	2.35	6.4	0.03	8.4	0.59	0.05	0.1	0.01	2.63
		OVAR 017	Exosomal Protein	Ovarian	Female	47	I	A	T1a	N0	M0	endometrioid adenocarcinoma	20.2	5.6	615.92	348.14	11.9	17.9	389.09	5290.46	15.5	9.3	1521.92	175.17	10.62	0.66	8.72	5.2	3.6	193.5	7	0.2	0.39	107.51	9.86	285.3	96.72	2	0.3	0.77	2	6.4	0.03	28.95	2.93	0.05	3.42	0.01	2.96
		OVAR 018	Exosomal Protein	Ovarian	Female	48	I	A	T1a	N0	M0	endometrioid adenocarcinoma	515.16	5.6	256.02	218.59	347.81	17.9	111.99	1170.86	94.02	5.1	1429.66	186.3	9.65	0.5	16.36	5.84	3.6	193.5	6.8	0.2	0.3	88.55	7.6	285.3	46.56	4.02	0.3	0.89	2	6.4	0.03	33.21	0.76	0.32	0.38	0.01	5.81
		OVAR 019	Exosomal Protein	Ovarian	Female	64	I	C	T1c	N0	M0	serous adenocarcinoma	685.7	5.6	247.8	322.45	421.82	70.34	170.81	6930.85	94.02	5.1	653.92	231.07	3.9	1.02	5.05	5.2	10.24	193.5	6.8	1	0.33	86.68	13.16	522.11	160.56	2.01	0.58	1.18	2	14.09	0.03	22.66	1.5	0.84	14.13	0.01	8.18
		OVAR 020	Exosomal Protein	Ovarian	Female	43	I	B	T1b	N0	M0	endometrioid adenocarcinoma	404.7	5.6	247.8	175.97	903.67	17.9	57.53	151	364.47	5.1	973.37	87.35	4.87	0.03	28.32	5.2	3.6	193.5	6.8	0.2	0.3	42.8	7.6	285.3	30.2	2	0.3	0.5	2	6.4	0.03	8.4	0.84	0.05	0.73	0.01	2.5
		OVAR 021	Exosomal Protein	Ovarian	Female	54	I	A	T1a	N0	M0	serous cystadenocarcinoma	253.39	8.62	496.83	815.09	11.9	45.34	517.93	8355.69	15.5	5.1	1740.51	30.5	1.06	0.03	0.89	5.2	10.24	193.5	6.8	1.66	0.38	86.68	49.96	285.3	30.2	2	0.42	0.5	2	11.8	0.05	16.19	1.66	1.38	0.91	0.01	4.76
		OVAR 022	Exosomal Protein	Ovarian	Female	61	I	A	T1a	N0	M0	endometrioid adenocarcinoma	213.09	5.6	496.83	24.2	11.9	17.9	15.1	2895.12	15.5	5.1	1548.34	30.5	1.49	0.27	5.29	5.2	8.12	193.5	6.8	0.81	0.34	120.48	21.77	285.3	38.08	2	0.3	1.73	2	26.18	0.03	8.4	0.4	1.03	0.57	0.01	2.97
		OVAR 023	Exosomal Protein	Ovarian	Female	46	II	A	T2a	N0	M0	endometrioid adenocarcinoma	388.52	15.83	12692	1354.12	683.31	17.9	681.25	52622.2	15.5	9.3	1800.37	351.6	10.45	0.12	13.2	8.85	8.12	1355.46	14.44	0.68	1.69	54.44	19.12	2509.77	129.9	2.75	1.22	1.37	2.02	8.51	0.04	54.91	1.18	0.86	6.2	0.01	3.94
		OVAR 024	Exosomal Protein	Ovarian	Female	74	I	A	T1a	N0	M0	endometrioid adenocarcinoma	631.36	9.93	586.58	788.37	661.27	17.9	304.13	4995.51	799.66	6.2	1083.33	364.47	1.18	0.41	3.53	5.2	11.63	193.5	6.96	0.84	0.37	252.83	17.09	832.18	85.71	2	0.82	1.66	2	21.14	0.03	61.83	1.78	0.48	14.83	0.01	2.4
		OVAR 025	Exosomal Protein	Ovarian	Female	76	I	C	T1c	N0	M0	endometrioid adenocarcinoma	731.02	5.6	435.29	1068.01	936.45	36.89	281.47	3148.43	620.55	5.1	1807.03	325.2	16.89	0.37	27.48	13.95	8.12	193.5	6.8	0.6	0.3	96.03	27.24	552.18	78.01	2	1.04	1.01	2	14.49	0.03	45.36	0.4	0.05	0.45	0.01	1.98
		OVAR 026	Exosomal Protein	Ovarian	Female	48	I	C	T1c	N0	M0	endometrioid adenocarcinoma	301.26	14.51	273.13	1250.56	601.54	17.9	851.33	14697.1	591.5	5.1	921.84	971.04	28.19	0.13	24.89	9.41	14.36	193.5	6.8	1.3	0.44	62.69	30.12	469.84	30.2	2.1	0.81	0.82	2	9.58	0.03	22.03	0.4	0.38	0.04	0.01	2.09
		OVAR 027	Exosomal Protein	Ovarian	Female	40	I	A	T1a	N0	M0	serous adenocarcinoma	20.2	6.97	2333.89	550.44	11.9	46.57	377.02	7746.54	355.89	17.23	410.05	567.59	51.08	2.2	17.5	12.41	10.98	193.5	8.17	1.7	0.38	1568.37	41.77	319.06	116.32	5.5	0.53	4.99	2	10.86	0.05	22.67	0.4	0.63	0.46	0.01	3.03
		OVAR 028	Exosomal Protein	Ovarian	Female	44	I	B	T1b	N0	M0	serous papillary adenocarcinoma	484.35	5.6	391.24	136.4	515.42	161.77	50.92	151	121.5	7.64	284.17	74.03	13.26	0.57	6.63	10.53	10.81	193.5	10.64	2.12	0.43	467.68	45.13	309.23	240.25	5.5	0.53	2.51	2	15.83	0.07	20.54	0.7	0.36	0.55	0.01	8.97
		OVAR 029	Exosomal Protein	Ovarian	Female	64	I	A	T1a	N0	M0	endometrioid adenocarcinoma	531.91	5.6	247.8	115.22	220.54	17.9	84.52	463	94.85	5.1	473.84	69.37	24.5	0.76	205.88	5.2	9.65	193.5	6.8	1.27	0.3	356.42	20.62	405.23	57.26	2	0.41	1.51	2.37	10.2	0.06	71.82	1.22	0.25	0.86	0.06	2.57
		OVAR 030	Exosomal Protein	Ovarian	Female	54	I	B	T1b	N0	M0	serous adenocarcinoma	754.37	5.6	977.96	273.98	470.62	136.65	183.25	299.42	225.73	17.23	323.7	317.49	18.21	0.62	14.5	5.2	7.9	193.5	6.8	1.2	0.3	219.35	62.55	285.3	30.2	2.01	0.3	1.56	2	13.06	0.03	15.15	0.76	0.33	1.58	0.01	9.5
		OVAR 031	Exosomal Protein	Ovarian	Female	29	I	A	T1a	N0	M0	dysgerminoma	2513.03	5.6	1220.41	836.09	394.15	39.95	348.61	7613.55	251.61	5.1	233	761.88	2.12	0.19	1.8	5.2	9.26	193.5	6.8	1.21	0.37	174.52	13.46	378.41	104.65	2.75	0.5	2.08	2	14.9	0.06	34.29	5.22	3.09	1.77	0.14	15.84
		OVAR 032	Exosomal Protein	Ovarian	Female	68	I	A	T1a	N0	M0	mucinous adenocarcinoma	692.66	5.6	247.8	187.56	251.16	17.9	144.27	319.73	146.29	5.1	793.67	86	0.56	0.03	0.48	5.2	3.6	193.5	6.8	0.2	0.3	285.11	7.6	285.3	43.75	2	0.3	0.5	2	6.4	0.03	26.61	0.52	0.1	8.5	0.01	5.27
		OVAR 033	Exosomal Protein	Ovarian	Female	41	I	A	T1a	N0	M0	clear cell adenocarcinoma	252.77	5.6	247.8	201.33	70.76	49.75	80.88	1104.03	43.93	5.1	1218.87	186.94	0.2	0.09	14.29	5.2	3.6	389.85	6.8	1.25	0.3	73.12	9.25	808.5	43.96	2.18	2.14	0.63	5.91	6.4	0.03	61.4	0.4	0.05	0.23	0.01	1.58
		OVAR 034	Exosomal Protein	Ovarian	Female	59	I	A	T1a	N0	M0	serous adenocarcinoma	914.14	5.6	559.24	242.71	11.9	38.31	264.29	2075.02	44.64	7.23	451.03	286.62	5.97	0.1	17.61	7.51	10.98	193.5	6.8	1.02	0.78	63.56	7.6	285.3	30.2	2	0.3	0.5	2	6.4	0.03	12.95	0.43	1.31	1.52	0.01	11.37
		OVAR 035	Exosomal Protein	Ovarian	Female	58	I	A	T1a	N0	M0	mucinous adenocarcinoma	20.2	12.35	1220.41	887.86	301.76	209.1	15.1	19178.6	101.97	25.61	267.4	433.51	4.36	0.4	1880.47	85.72	4.6	193.5	12.16	1.05	0.92	360.5	23.31	684.1	129.77	2.78	0.98	2.43	2.06	27.4	0.04	38.22	0.4	0.05	7.86	0.01	0.2
		OVAR 036	Exosomal Protein	Ovarian	Female	37	I	A	T1a	N0	M0	mucinous cystadenocarcinoma	2797.86	6.1	1220.41	510.3	11.9	77.02	407.86	9953.16	1231.25	9.32	301.05	178.93	98.12	1.17	5.82	10.61	4.6	193.5	9.01	1.12	1.58	103.33	15.69	898.21	112.38	2	1.48	1.19	2	15.92	0.03	44.74	4.2	0.57	52.19	0.01	8.56
		OVAR 037	Exosomal Protein	Ovarian	Female	62	II	A	T2a	N0	M0	serous papillary cystadenocarcinoma	20.2	5.6	247.8	226.42	11.9	17.9	115.74	3325.95	642.66	5.1	233	143.37	15.96	0.1	3.12	5.2	9.25	193.5	6.8	0.86	0.44	62.69	38.45	380.55	83.06	2.1	0.38	0.66	2	6.4	0.03	23.65	12.78	1.56	7.13	0.39	14.94
		OVAR 038	Exosomal Protein	Ovarian	Female	33	I	A	T1a	N0	M0	serous and mucinous adenocarcinoma	336.88	5.6	247.8	135.8	1022.69	17.9	43.6	151	1183.59	5.1	782.87	52.95	25.96	0.24	28.66	62.84	4.6	193.5	7.49	0.81	0.37	223.42	78.18	343.81	306.63	2.22	0.82	1.84	2	12.72	0.03	37.09	3.16	0.46	0.44	0.04	4.38
		OVAR 039	Exosomal Protein	Ovarian	Female	67	I	A	T1a	N0	M0	serous adenocarcinoma	20.2	5.6	247.8	81.94	288.86	17.9	43.13	151	193.79	5.1	233	51.69	36.37	2.14	74.21	5.2	12.15	551.16	6.8	1.03	0.3	61.98	15.74	876.39	48.72	2	1.67	0.61	2.14	6.4	0.04	60.06	1.68	0.48	0.17	0.01	0.45
		OVAR 040	Exosomal Protein	Ovarian	Female	40	I	A	T1a	N0	M0	endometrioid adenocarcinoma	20.2	8.11	483.75	475.41	844.66	83.06	205.64	5627.66	745.12	5.1	321.66	160.97	0.63	0.24	0.69	5.2	3.6	492.73	6.8	0.2	0.3	74.59	13.72	409.76	89.65	2	0.3	0.5	2	6.4	0.03	8.4	1.01	0.43	0.4	0.01	6.08
		OVAR 041	Exosomal Protein	Ovarian	Female	21	I	B	T1b	N0	M0	endometrioid adenocarcinoma	258.96	5.6	259.94	87.57	483.66	44.29	78.45	151	634.12	5.1	835.21	133.99	2.4	0.05	9.65	5.2	15.74	193.5	6.8	1.95	0.53	84.92	14.52	349.64	30.2	2.47	0.91	0.5	3.08	19.47	0.03	48.9	0.4	0.09	0.22	0.01	0.76
		OVAR 042	Exosomal Protein	Ovarian	Female	52	I	A	T1a	N0	M0	mucinous cystadenocarcinoma	953.99	6.24	410.09	632.35	1121.83	61.86	69.88	151	1209.57	9.51	812.39	81.92	7.06	1.53	38.22	23.89	46.17	1153.06	30.88	0.49	0.64	10644.8	15.6	2180.78	1278.95	22.94	2.26	24.72	2.59	6.4	0.15	104.13	0.77	0.19	1.46	0.03	2.5
		OVAR 043	Exosomal Protein	Ovarian	Female	52	II	A	T2a	N0	M0	endometrioid adenocarcinoma	20.2	5.6	410.09	94.53	11.9	17.9	52.76	151	962.02	13.04	464.43	38.14	34.68	0.09	49.28	6.2	15.74	193.5	6.8	2.15	0.3	84.92	9.3	372.6	30.2	2.47	0.66	0.5	3.32	21.01	0.03	36.55	0.4	0.05	2.35	0.01	0.74
		OVAR 044	Exosomal Protein	Ovarian	Female	57	I	C	T1c	N0	M0	serous papillary adenocarcinoma	376.44	5.6	638.62	244.65	601.53	17.9	136.72	322.68	776.47	14.81	934.28	202.96	1.11	1.37	2.66	128.81	41.44	1934.48	30.88	0.54	1.17	3481.39	20.9	1442.19	792.52	16.3	2.26	20.29	2.1	6.4	0.18	180.31	0.43	0.25	0.44	0.03	3.68
		PDAC 001	Exosomal Protein	Pancreatic	Female	60	I	A	T1	N0	M0	ductal adenocarcinoma	903.37	5.6	559.24	129.44	242.76	97.81	118.11	641.06	19.31	5.1	618.6	114.36	0.54	0.46	2.08	5.2	3.6	193.5	6.8	0.58	0.3	117.01	9.99	570.18	248.11	2	1.05	2.45	2	6.4	0.03	19.56	0.4	0.19	3.05	0.02	7.73
		PDAC 002	Exosomal Protein	Pancreatic	Female	49	II	B	T3	N1	M0	ductal adenocarcinoma	20.2	7.85	1958.37	555.47	244.92	129.53	503.54	15611.4	59.86	11.03	233	681.33	0.75	0.08	20.62	5.2	3.6	193.5	7.67	0.6	0.3	59.21	9.39	340.15	337.83	2	0.71	0.84	2	19.43	0.03	105.69	0.92	0.84	13.05	0.01	9.08
		PDAC 003	Exosomal Protein	Pancreatic	Female	65	II	A	T3	N0	M0	ductal adenocarcinoma	20.2	5.6	391.24	127.13	140.37	44.91	99.04	151	41.64	6.82	546.11	123.08	1.37	4.78	154.64	46.23	18.6	193.5	34.49	0.96	1.26	1401.29	12.85	8187.94	13410.8	12.89	2.42	16.35	2	17.86	0.3	8.4	1.33	0.49	2.1	0.01	14.53
		PDAC 004	Exosomal Protein	Pancreatic	Female	60	II	A	T3	N0	M0	ductal adenocarcinoma	20.2	5.6	247.8	154.38	11.9	17.9	100.52	1298.09	245.27	5.1	233	87.07	2.98	0.08	12.26	15.14	6.65	254.79	6.8	1.66	0.3	42.8	8.32	285.3	30.58	5.57	0.3	0.5	2	13.74	0.03	21.68	6.56	1.66	0.86	0.18	2.95
		PDAC 005	Exosomal Protein	Pancreatic	Female	58	II	A	T3	N0	M0	ductal adenocarcinoma	20.2	5.6	977.96	337.11	341.93	17.9	301.12	3456.17	25.96	5.22	522.17	262.65	1.18	0.06	5.16	5.2	4.64	193.5	6.8	0.2	0.3	96.67	9.32	1310.69	791.59	2	1.42	1.54	2	6.4	0.03	56.42	0.4	0.07	0.28	0.05	5.93
		PDAC 006	Exosomal Protein	Pancreatic	Female	56	II	B	T3	N0	M0	ductal adenocarcinoma	748.51	5.6	339.72	362	628.7	98.37	155.69	3211.78	480.4	5.69	992.73	164.76	1.27	0.13	12.49	22.79	3.6	193.5	6.8	1.36	0.3	96.67	11	479.25	728.67	2	1.67	1.54	2	21.2	0.03	53.29	1.12	0.28	1.83	0.01	9.05
		PDAC 007	Exosomal Protein	Pancreatic	Female	66	II	A	T3	N0	M0	ductal adenocarcinoma	1289.36	5.6	339.72	312.59	1226.06	43.63	134.83	1655.76	439.98	5.1	269.65	151.62	0.68	0.32	1702.03	10.49	4.64	193.5	6.8	0.76	0.3	115.4	7.6	432.08	175.88	2	0.51	1.42	2	20.88	0.03	51.71	0.4	0.24	2.63	0.01	3.65
		PDAC 008	Exosomal Protein	Pancreatic	Female	63	II	B	T3	N1	M0	ductal adenocarcinoma	684.32	5.6	483.75	387.17	801.2	88.6	227.64	3136.76	679.67	5.1	967.32	134.69	1.85	0.17	221.51	15.92	7.9	245.65	6.8	1.91	0.38	60.73	149.21	285.3	523.1	5.03	0.58	2.33	2	13.8	0.03	20.54	3.01	0.3	0.94	0.01	7.01
		PDAC 009	Exosomal Protein	Pancreatic	Female	59	II	B	T3	N1	M0	ductal adenocarcinoma	20.2	5.6	247.8	435.63	855.47	17.9	245.92	3577.98	139.23	5.1	342.58	173.78	2.22	0.05	86.11	5.2	10.98	193.5	6.8	1.49	0.38	76.6	19.96	285.3	143.78	2.47	0.58	0.5	2	7.07	0.05	12.95	0.84	0.29	2.54	0.03	5.37
		PDAC 010	Exosomal Protein	Pancreatic	Female	65	I	B	T2	N0	M0	ductal adenocarcinoma	826.24	5.6	365.27	591.24	310.4	67.43	317.42	6431.23	147.04	5.1	360.92	334.26	0.49	0.08	5.56	5.2	3.6	193.5	6.8	1.47	0.3	73.12	7.6	368.03	492.44	2	0.41	0.5	2	12.8	0.03	22.8	1.67	0.4	1.79	0.1	3.51
		PDAC 011	Exosomal Protein	Pancreatic	Male	57	II	B	T2	N1	M0	ductal adenocarcinoma	1254.43	5.6	692.21	612.74	1007.25	42.82	146.74	3645.29	1232.43	5.1	2459.74	109.42	1.19	0.13	16.98	7.58	10.98	193.5	7.38	1.89	0.68	63.56	62.42	459.42	237.77	2.01	0.97	0.5	16.49	14.56	0.03	28.42	2.17	0.98	7.14	0.01	11.75
		PDAC 012	Exosomal Protein	Pancreatic	Female	64	I	B	T2	N0	M0	ductal adenocarcinoma	20.2	5.6	247.8	580.19	11.9	17.9	155.25	4063.28	317.63	5.1	492.81	236.23	3.63	0.32	2.3	5.2	16.65	458.19	6.8	1.23	0.3	157.51	7.61	623.45	725.6	3	6.64	1.54	2.11	17.05	0.03	36.25	2.29	1.26	5.53	0.05	5.48
		PDAC 013	Exosomal Protein	Pancreatic	Female	55	I	B	T2	N0	M0	ductal adenocarcinoma	20.2	5.6	1101.76	802.56	11.9	118.89	521.44	11499.2	145.78	7.23	261.84	1269.88	3.47	0.16	74.18	5.2	6	386.36	7.47	1.05	0.3	91.85	7.6	322.92	1425	2	1.83	0.8	2.72	11.28	0.03	29.85	1.51	0.75	3.55	0.18	14.53
		PDAC 014	Exosomal Protein	Pancreatic	Female	66	II	A	T3	N0	M0	ductal adenocarcinoma	20.2	5.6	247.8	134.04	149.89	17.9	34.57	485.21	72.71	5.1	233	53.12	1.56	0.06	119.25	5.2	6.65	222.86	6.8	1.33	0.3	42.8	8.05	285.3	444.46	2	0.3	0.88	2	12.13	0.03	8.4	6.61	1.69	0.83	0.17	2.99
		PDAC 015	Exosomal Protein	Pancreatic	Female	68	II	B	T1	N1	M0	ductal adenocarcinoma	944.44	9.01	1386.39	1234.41	598.62	17.9	339.45	16308.6	307.69	5.1	1176.21	477.66	2.56	0.03	3.27	5.2	7.9	193.5	8.25	0.32	0.3	63.56	56.84	428.38	198.1	2.01	0.63	1.56	2	6.4	0.05	21.59	0.63	0.9	0.64	0.01	8.82
		PDAC 016	Exosomal Protein	Pancreatic	Male	68	I	B	T2	N0	M0	ductal adenocarcinoma	424.84	5.6	366.33	244.15	924.59	17.9	96.12	603.86	1194.33	10.5	783.86	170.77	0.84	0.19	385.41	50.7	11.02	385.28	6.8	1.21	0.34	42.8	16.47	809.09	145.09	2	1.6	0.88	8.14	12.66	0.03	53.39	0.42	0.15	0.34	0.01	1.18
		PDAC 017	Exosomal Protein	Pancreatic	Female	59	II	B	T1	N1	M0	ductal adenocarcinoma	297.57	5.6	247.8	171.87	93.33	17.9	64.34	3431.76	29.96	5.1	687.91	87.22	0.2	0.21	3.55	5.2	9.44	498.07	6.8	1.06	0.31	60.73	7.6	426.69	122.99	6.24	0.47	2.71	2.15	6.4	0.08	17.3	1.03	1.21	0.99	0.05	16.18
		PDAC 018	Exosomal Protein	Pancreatic	Male	66	II	B	T2	N1	M0	ductal adenocarcinoma	20.2	5.6	247.8	242.12	508.5	75.15	96.52	1897.73	212.76	5.1	785.97	104.34	0.98	0.12	2.55	10.42	9.44	245.65	11.43	0.97	0.38	83.86	54.9	432.11	124.16	2	0.44	1.75	5.26	8.43	0.03	28.95	0.4	0.19	0.4	0.01	3.54
		PDAC 019	Exosomal Protein	Pancreatic	Female	68	II	B	T2	N1	M0	ductal adenocarcinoma	20.2	5.6	339.72	535.97	332.72	31.93	252.9	5094.95	91.56	5.1	233	294.63	4.56	0.8	84.05	5.2	9.44	193.5	8.17	1.83	0.33	179.68	41.87	334.83	324.71	2.47	0.58	1.56	2	15.57	0.03	21.61	1.19	0.58	9.71	0.01	6.64
		PDAC 020	Exosomal Protein	Pancreatic	Male	52	I	A	T1	N0	M0	ductal adenocarcinoma	1122.65	5.6	977.96	356.68	456.59	70.17	157.96	2355.03	184.14	5.1	942.11	269.29	0.62	0.18	107.15	13.02	6	409.26	6.8	0.83	0.3	91.85	7.6	684.3	1369.68	2.25	0.3	0.96	4.17	6.4	0.03	20.72	0.4	0.27	7.99	0.01	9.02
		PDAC 021	Exosomal Protein	Pancreatic	Female	64	I	B	T2	N0	M0	ductal adenocarcinoma	887.02	5.6	247.8	234.17	11.9	17.9	64.73	151	641.52	5.1	641.28	67.2	1.03	0.14	13.41	5.2	9.2	222.86	6.8	1.64	0.3	42.8	7.6	285.3	332.82	2	0.8	0.5	2	9.18	0.03	13.22	0.4	0.13	0.64	0.01	4.53
		PDAC 022	Exosomal Protein	Pancreatic	Female	56	II	B	T3	N1	M0	ductal adenocarcinoma	20.2	21.08	964.96	2294.11	1235.66	81.26	926.89	23634.9	219.68	8.26	1246.08	569.73	2.97	0.15	258.33	5.2	9.44	193.5	9.81	0.2	0.3	86.68	16.66	360.61	342.98	2.92	0.33	3.65	2	22.19	0.05	16.24	2	0.93	31.12	0.01	13.27
		PDAC 023	Exosomal Protein	Pancreatic	Female	50	II	B	T3	N1	M0	ductal adenocarcinoma	20.2	5.6	306.76	540	1391.88	18.86	287.5	4195.29	1195.57	5.1	819.22	279.04	1.38	0.38	10.01	8.96	9.25	193.5	7.67	0.51	0.48	154.06	20.05	1306.18	356.68	4.35	0.46	3.57	2	12.45	0.04	28.06	1.86	0.69	1.1	0.01	9.62
		PDAC 024	Exosomal Protein	Pancreatic	Male	49	II	B	T3	N1	M0	ductal adenocarcinoma	808.67	5.6	641.67	416.95	367.28	141.14	77.63	2030.28	108.5	5.1	1742.13	90.66	2.12	0.29	25.16	5.2	9.25	193.5	9.23	1.29	0.32	110.97	7.6	389.97	282.23	4.33	0.62	1.94	2	16.13	0.03	15.53	0.71	0.25	10.53	0.02	5.64
		PDAC 025	Exosomal Protein	Pancreatic	Female	63	II	B	T3	N1	M0	ductal adenocarcinoma	20.2	5.6	559.24	400.94	575.15	136.65	401.15	6668.69	117.13	5.1	233	343.17	2.06	0.08	72.02	7.04	9.25	193.5	6.8	1.56	0.3	110.97	7.6	606.51	1629.91	3.24	0.46	1.29	2	9.95	0.04	19.61	1.02	0.41	7.28	0.04	12.43
		PDAC 026	Exosomal Protein	Pancreatic	Female	70	II	B	T2	N1	M0	ductal adenocarcinoma	20.2	5.6	740.89	24.2	310.37	17.9	100.33	3243.49	15.5	5.1	1735.59	30.5	2.68	0.08	1.35	17.7	9.25	313.34	18.8	1.07	0.87	91.33	7.6	1070.15	324.49	2.48	1.42	0.97	2	16.47	0.03	39.26	3.06	0.42	16.05	0.02	7.73
		PDAC 027	Exosomal Protein	Pancreatic	Female	57	II	B	T2	N1	M0	ductal adenocarcinoma	20.2	6.97	709.25	510.3	11.9	49.9	530.99	4376.62	196.74	5.22	510.24	249.41	0.4	0.16	5.74	6.67	4.13	193.5	6.8	0.91	0.3	395.44	13.8	541.33	806.16	2.1	0.77	0.82	2	14.91	0.03	20.42	1.32	0.34	7.09	0.04	11.77
		PDAC 028	Exosomal Protein	Pancreatic	Female	61	II	B	T3	Nx	M0	ductal adenocarcinoma	854.89	5.6	895.77	1110.61	1199.06	17.9	647.57	11920	1324.68	6.4	233	625.43	3.22	0.31	48.47	5.2	13.63	193.5	6.8	1.53	0.3	58.03	19.95	285.3	104.21	2	0.63	0.5	2	17.92	0.03	39.6	1.83	1.25	5.7	0.08	9.48
		PDAC 029	Exosomal Protein	Pancreatic	Female	71	I	B	T2	N0	M0	ductal adenocarcinoma	779.49	5.6	331.51	763.11	175.61	29.69	279.2	13173.1	125.87	6.85	609.88	372.05	0.2	0.54	3.76	24	11.02	193.5	6.8	2.48	0.3	42.8	7.6	330.77	1190.83	4.92	0.35	1.2	2	7.15	0.03	36.35	1.51	0.43	0.17	0.01	0.4
		PDAC 030	Exosomal Protein	Pancreatic	Male	59	I	B	T2	N0	M0	ductal adenocarcinoma	20.2	5.6	250.4	463.59	11.9	17.9	258.28	7666.32	356.49	7.77	644.55	270.57	1.32	0.41	68.16	5.2	12.43	332.61	6.8	0.59	0.3	49.69	39.06	927.26	30.2	2	0.3	0.88	8.8	8.88	0.03	23	0.71	0.3	0.89	0.01	4.59
		PDAC 031	Exosomal Protein	Pancreatic	Female	61	I	B	T2	N0	M0	ductal adenocarcinoma	214.01	5.6	247.8	364.18	390.37	17.9	236.78	10871.6	246.98	5.1	233	346.11	1.02	0.38	1.43	5.2	3.6	193.5	6.8	0.96	0.3	76.93	12.45	744.76	2954.99	2.09	0.62	1.14	2	6.4	0.05	49.98	0.86	0.32	1.2	0.01	4.2
		PDAC 032	Exosomal Protein	Pancreatic	Female	60	I	A	T1	N0	M0	ductal adenocarcinoma	428.69	5.6	601.91	396.96	413.15	32.46	650.75	1183.12	244.42	5.1	233	358.61	3.05	0.42	6.95	9.03	16.27	193.5	6.8	0.64	0.3	175.3	53.11	726.32	679.74	4.99	0.62	1.93	34.03	14.5	0.07	59.67	0.69	0.13	1.97	0.01	4.77
		PDAC 033	Exosomal Protein	Pancreatic	Male	72	I	B	T2	N0	M0	ductal adenocarcinoma	339.94	5.6	247.8	110.83	305.2	17.9	78.03	151	66.15	5.1	233	67.64	0.8	0.13	175.48	5.2	14.21	193.5	6.8	1.05	0.3	46.75	13.19	857.86	203.83	2	1.08	1.27	16.28	6.4	0.03	67.48	0.4	0.06	0.32	0.01	0.54
		PDAC 034	Exosomal Protein	Pancreatic	Male	64	I	B	T2	N0	M0	ductal adenocarcinoma	1051.29	8.74	1038.77	1168.62	365.39	29.14	879.71	42449.7	238.47	8.23	512.12	1015.07	0.77	0.45	211.04	29.87	13.48	241.35	13.28	1.28	0.49	96.21	14.89	1401.4	816.93	4.52	0.83	2.88	24.95	14.98	0.05	48.14	0.4	0.05	0.17	0.01	0.2
		PDAC 035	Exosomal Protein	Pancreatic	Female	70	I	B	T2	N0	M0	ductal adenocarcinoma	185.93	5.6	371.26	135.72	1075.42	17.9	123.72	331.86	343.41	5.1	233	111.69	0.72	0.06	40.52	5.2	3.6	193.5	6.8	0.68	0.3	61.98	36.87	285.3	88	2	0.94	0.74	2	8.42	0.03	60.35	1.29	0.41	1.56	0.01	5.16
		PDAC 036	Exosomal Protein	Pancreatic	Female	72	I	B	T2	N0	M0	ductal adenocarcinoma	286.63	5.6	247.8	178.56	806.28	17.9	126.22	2636.6	321.28	5.1	351.03	263.66	0.64	0.05	13.77	5.2	3.6	375.95	6.8	0.2	0.3	57.9	7.6	285.3	844.73	2	0.3	0.5	2.33	6.4	0.03	8.4	0.63	0.67	1.44	0.01	5.81
		PDAC 037	Exosomal Protein	Pancreatic	Male	58	I	B	T2	N0	M0	ductal adenocarcinoma	592.37	5.6	247.8	253.12	520.81	17.9	129.21	3293.16	390.87	13.72	381.17	170.9	3.78	0.08	134.39	5.2	9.65	193.5	6.8	0.83	0.3	73.12	17.02	499.93	30.33	2	0.33	0.63	3.48	7.29	0.03	36.31	0.4	0.13	0.57	0.02	0.87
		PDAC 038	Exosomal Protein	Pancreatic	Female	64	I	B	T2	N0	M0	ductal adenocarcinoma	1298.18	5.94	1388.07	580.19	804.47	39.2	556.45	11771.8	838.98	5.1	314.23	684.92	0.59	0.17	0.93	5.2	3.6	208.23	6.8	0.2	0.3	221.7	27.82	285.3	744.61	2	1.58	0.5	2	6.4	0.11	8.4	0.46	0.22	1.82	0.01	6.71
		PDAC 039	Exosomal Protein	Pancreatic	Male	74	I	A	T1	N0	M0	ductal adenocarcinoma	1292.75	5.6	247.8	189.06	203.33	17.9	65.94	632.84	222.5	5.1	233	142.57	3.52	0.3	18.57	5.2	3.6	548.29	6.8	2.85	0.3	57.9	9.15	285.3	545.8	2	0.3	1.91	2.33	36.36	0.03	8.4	1.99	1.19	4.5	0.01	6.82
		PDAC 040	Exosomal Protein	Pancreatic	Female	66	I	B	T2	N0	M0	ductal adenocarcinoma	673.97	5.6	247.8	154.38	267.28	28.59	78.03	331.86	146.03	5.1	233	50.27	1.03	0.22	4.41	5.2	3.6	308.27	6.8	0.2	0.3	86.84	9.94	285.3	449.84	2	0.3	0.5	2	6.4	0.03	8.4	2.35	0.64	0.15	0.01	4.22
		PDAC 041	Exosomal Protein	Pancreatic	Male	69	I	B	T2	N0	M0	ductal adenocarcinoma	20.2	5.6	825.64	305.19	11.9	17.9	136.72	1973.7	573.07	10.69	1903.91	30.5	0.69	0.19	0.3	5.2	15.74	193.5	6.8	1.58	0.3	469.83	11.2	314.07	89.18	2	0.3	0.5	2	13.4	0.03	35	0.4	0.54	11.33	0.05	2.23
		PDAC 042	Exosomal Protein	Pancreatic	Female	59	I	B	T2	N0	M0	ductal adenocarcinoma	1185.51	5.6	319.28	339.34	294.3	44.68	177.77	1799.85	111.64	5.71	233	109.56	0.67	0.09	1.39	5.2	9.65	193.5	6.8	0.87	0.3	125.83	11.98	289.94	523.95	2	0.53	0.92	2	8.5	0.04	28.24	0.84	0.37	0.62	0.03	3.12
		PDAC 043	Exosomal Protein	Pancreatic	Female	74	II	A	T3	N0	M0	ductal adenocarcinoma	1279.57	5.6	247.8	483.44	482.58	17.9	119.97	2278.75	215.03	5.1	233	117.95	1.23	0.17	730.63	17.3	16.65	193.5	88.43	1.36	0.3	174.57	13.46	601.05	3642.03	3.2	0.94	2.5	2	18.3	0.03	53.56	73.27	19.89	16.83	3.23	16.26
		PDAC 044	Exosomal Protein	Pancreatic	Male	59	II	A	T3	N0	M0	ductal adenocarcinoma	20.2	5.6	247.8	141.05	11.9	17.9	42.43	151	18.37	5.1	233	81.25	0.5	0.23	7.73	5.2	3.6	193.5	6.8	0.51	0.3	42.8	9.21	519.76	108	2	0.5	0.5	2	6.4	0.03	28.64	0.55	0.37	13.72	0.03	6.16
		PDAC 045	Exosomal Protein	Pancreatic	Female	53	I	B	T2	N0	M0	adenocarcinoma	912.99	10	435.05	848.38	528.48	17.9	457.28	6532.49	15.5	7.72	1280.29	274.4	2.56	0.43	10.36	5.2	9.74	306.85	6.8	0.53	0.3	113.9	25.78	1142.83	2242.46	3.1	0.44	1.73	2	6.4	0.03	28.02	0.94	0.97	1.55	0.01	4.49
		PDAC 046	Exosomal Protein	Pancreatic	Male	70	II	B	T2	N1	M0	adenocarcinoma	581.59	11.31	987.29	998.22	691.71	17.9	191.89	6622.32	15.5	18.45	1025.72	160.54	0.68	0.62	32.45	5.23	13.6	496.8	11.72	0.86	0.64	109.02	26.18	2490.25	709.96	3.81	0.5	1.16	5.5	13.71	0.05	51.95	2.97	0.33	5.45	0.02	3.84
		PDAC 047	Exosomal Protein	Pancreatic	Male	63	II	B	T1	N1	M0	adenocarcinoma	500.84	5.6	457.55	350.25	1345.03	18.93	245.27	2086.16	15.5	8.35	1063.78	164.1	0.32	0.26	5.54	10.64	10.96	302.21	6.8	0.68	0.3	58.89	17.59	1232.27	673.8	3.99	0.56	1.02	3.6	6.4	0.03	34.74	1.06	0.53	8.6	0.02	4.31
		HC 001	Exosomal Protein	Control	Female	61							20.2	5.6	366.33	378.35	619.98	86.76	310.48	2521.45	447.26	15.57	2003.15	30.5	2.15	0.13	0.98	5.2	11.02	504.36	6.8	1.82	0.51	279.32	21.72	285.3	77.82	2	0.58	1.04	2	17.24	0.04	25.77	1	0.54	0.32	0.01	7.49
		HC 002	Exosomal Protein	Control	Female	64							412.88	5.6	247.8	175.75	739.91	22.9	135.62	1014.83	526.47	5.1	622.76	159.04	0.45	0.07	0.3	5.2	3.6	193.5	6.8	0.25	0.3	203.92	7.6	285.3	30.2	2	0.3	0.5	2	6.4	0.03	14.63	1.5	0.2	0.14	0.01	3.46
		HC 003	Exosomal Protein	Control	Female	71							757.43	12.71	1777.33	1251.43	1746.4	43.3	926.82	15239.9	1739.3	12.52	1678.31	943.53	1.18	0.25	1.82	5.2	24.4	388.45	12.93	0.2	0.38	859.65	12.98	285.3	137.02	5.15	0.64	1.03	3.66	6.4	0.05	44.02	4.39	0.05	0.28	0.01	5.01
		HC 004	Exosomal Protein	Control	Female	69							552.75	6.65	814.86	588.5	1024.34	62.45	299.59	4015.21	542.51	6.2	1442.83	387.4	0.2	0.54	2.65	5.33	24.4	791.64	23.04	0.2	0.57	2016.77	11.15	285.3	275.73	9.8	0.61	2.09	2	6.4	0.05	8.4	1.67	0.05	0.2	0.01	5.87
		HC 005	Exosomal Protein	Control	Female	70							743.1	5.6	366.33	209.87	902.23	34.14	116.05	151	1350.48	12.52	2887.75	193.53	1.35	0.42	3.79	5.67	24.4	1449.25	10.54	0.2	0.45	510.15	26.2	285.3	87.12	2.64	0.85	1.5	2	6.4	0.05	43.36	3.31	0.25	0.5	0.01	5.4
		HC 006	Exosomal Protein	Control	Female	54							20.2	5.6	247.8	1367.77	11.9	26.99	715.89	15627.3	15.5	22.8	748.66	869.14	0.88	0.05	0.3	5.2	3.6	193.5	7.91	1.2	0.46	330.72	16.28	285.3	91.35	2	0.3	0.5	2	10.26	0.03	20.28	10.14	0.51	0.54	0.05	8.84
		HC 007	Exosomal Protein	Control	Female	50							20.2	5.6	322.61	175.75	698.39	22.17	97.22	151	1530.46	8.5	1914.25	124.85	1.93	0.25	2.51	5.2	3.6	193.5	19.76	0.2	0.42	850.09	87.87	285.3	38.63	2	1.5	1.15	2	6.4	0.03	52.82	15.37	0.34	0.91	0.12	7.03
		HC 008	Exosomal Protein	Control	Female	53							20.2	5.6	605.74	439.59	877.33	17.9	184.32	1336.5	2242.56	11.51	1973.49	194.31	0.95	0.13	1.13	5.2	41.13	193.5	6.8	0.2	0.3	920.02	11.2	285.3	95.84	3.59	0.91	1.74	2	6.4	0.03	24.57	2.85	1.05	0.14	0.01	11.62
		HC 009	Exosomal Protein	Control	Male	62							1833.91	5.6	709.25	500.29	11.9	199.94	128.58	1320.06	2235.69	15.43	1069.96	211.32	1.64	0.08	0.3	5.2	3.6	300.8	6.8	1.38	0.3	91.85	7.6	285.3	30.2	2	1.19	0.8	2.04	9.76	0.03	25.44	5.79	1.88	0.87	0.06	10.42
		HC 010	Exosomal Protein	Control	Female	63							1475.91	5.6	567.89	625.37	1422.83	21.43	227.41	1746.32	1330.6	11.51	4026.15	217.18	0.87	0.08	1.3	5.2	24.4	193.5	6.89	0.2	0.3	276.72	11.31	285.3	41.95	2.64	2.02	0.79	2	6.4	0.05	25.86	1.63	0.55	0.12	0.01	4.96
		HC 011	Exosomal Protein	Control	Male	60							20.2	6.54	1101.76	540.39	11.9	17.9	15.1	3845.23	15.5	17.23	233	486.24	1.58	0.5	0.68	8.96	11.49	411.43	6.8	1.07	0.3	125.14	22.53	285.3	368.93	3.8	0.44	3.26	10.15	6.4	0.05	42.03	7.52	1.42	0.93	0.05	9.37
		HC 012	Exosomal Protein	Control	Female	55							1216.68	10.93	715.77	634.29	1239.34	58.08	492.57	7849.26	1783.34	17.11	629.72	924.29	0.84	0.1	0.77	5.2	24.4	388.45	6.8	0.2	0.32	42.8	18.66	285.3	50.11	2	0.3	0.5	2	6.4	0.03	20.58	3.14	0.72	1.6	0.06	18.53
		HC 013	Exosomal Protein	Control	Female	65							1040.83	12	889.9	789.08	1059.48	55.73	552.8	9961.47	804.44	10.5	484.49	1048.41	0.33	0.23	0.77	6.98	24.4	193.5	6.8	0.2	0.3	207.87	11.31	285.3	180.28	2.64	0.3	0.55	2	6.4	0.03	38.57	1.03	0.57	1.89	0.02	9.01
		HC 014	Exosomal Protein	Control	Female	67							1027.67	8.44	661.37	490.16	1862.04	68.34	344.38	5770.97	2482.95	16.59	1168.83	481.82	0.51	0.16	0.77	5.2	24.4	388.45	6.8	0.2	0.3	111.14	13.72	285.3	94.43	2	0.3	0.55	2	6.4	0.05	27.17	3.24	0.53	1.07	0.06	20.49
		HC 015	Exosomal Protein	Control	Female	63							711.08	5.6	247.8	133.34	1309.7	17.9	89.52	391.91	1623.54	6.53	546.48	174.68	0.57	0.17	0.77	5.2	24.4	193.5	6.8	0.2	0.45	138.25	14.5	285.3	109.88	2	0.3	0.5	2	6.4	0.05	29.75	1.36	0.48	2.24	0.03	20.77
		HC 016	Exosomal Protein	Control	Female	60							1626.82	5.6	529.35	419.86	943.54	25.13	170.08	1632.35	453.32	8.5	2766.81	214.02	0.33	0.11	0.4	8.26	24.4	388.45	6.8	0.2	0.3	165.37	7.6	285.3	42.91	2	0.55	0.55	2	6.4	0.05	68.59	0.57	0.31	0.56	0.03	3.9
		HC 017	Exosomal Protein	Control	Male	65							20.2	8.74	2513.21	887.86	681.05	170.81	767.71	16068.2	251.61	17.23	233	1263.86	0.2	0.13	0.3	5.2	9.29	230.42	6.8	1.32	0.3	91.85	16.9	294.86	416.99	3.03	0.44	2.11	7.12	8.45	0.03	81.47	0.94	0.38	1.92	0.02	5.17
		HC 018	Exosomal Protein	Control	Female	57							1101.16	5.6	605.74	448.37	802.9	17.9	217.6	2079.13	159.68	5.55	1899.46	263.99	0.39	0.1	0.3	5.82	24.4	388.45	6.8	0.2	0.3	138.25	7.6	285.3	43.63	2	0.85	0.5	2	6.4	0.03	37.26	0.7	0.48	0.71	0.02	7.53
		HC 019	Exosomal Protein	Control	Female	55							671.65	5.6	247.8	120.68	519.68	17.9	36.89	438.02	111.51	5.1	484.49	66.73	0.21	0.08	0.3	5.2	24.4	193.5	6.8	0.2	0.3	111.14	7.6	285.3	40.24	2	0.3	0.5	2	6.4	0.03	19.25	0.71	0.31	0.73	0.01	6.63
		HC 020	Exosomal Protein	Control	Female	68							1035.98	24.88	3932.25	2280.42	564.69	52.6	1550.21	55227.1	377.49	7.51	567.23	1773.72	0.49	0.06	0.4	5.2	24.4	193.5	6.8	0.2	0.3	111.14	7.6	285.3	30.2	2	0.67	0.5	2	6.4	0.03	15.11	6.11	3.13	5.15	0.12	10.03
		HC 021	Exosomal Protein	Control	Female	65							665.86	7.95	712.93	719.38	1385.96	19.3	419.59	2737.66	1047.89	7.63	575.22	736.22	0.55	0.3	0.93	5.2	6.63	337.94	6.8	1.1	0.3	76.57	20.42	501.78	79.75	2.82	0.3	0.5	2	8.02	0.03	28.44	1.35	0.64	0.8	0.09	5.56
		HC 022	Exosomal Protein	Control	Female	67							781.34	5.6	449.85	291.53	934.93	17.9	168.94	714.69	1324.77	12.52	911.23	360.17	0.53	0.15	0.98	5.2	6.65	341.38	6.8	1.44	0.3	80.81	19.79	285.3	88.1	2	0.3	0.5	2	10.31	0.03	22.15	2.01	0.67	0.64	0.05	9.21
		HC 023	Exosomal Protein	Control	Female	70							20.2	5.6	322.61	214.14	553	17.9	128.33	197.42	1196.57	15.06	996.71	256.83	1.05	0.12	1.14	5.2	11.02	502.05	6.8	1.52	0.3	83.26	40.52	285.3	100.64	2.09	0.69	0.5	2	16.26	0.06	24.76	3.63	2.35	2.81	0.05	12.21
		HC 024	Exosomal Protein	Control	Female	71							566.8	5.6	366.33	261.35	1095.99	18.86	142.36	457.11	2171.43	12.52	769.77	285.53	1.23	0.1	1.14	5.2	6.65	397.9	6.8	1.88	0.38	70.65	35.98	285.3	78.7	2.09	0.3	0.5	2	18.43	0.04	21.69	3.82	0.57	0.73	0.01	6.35
		HC 025	Exosomal Protein	Control	Male	60							985	5.6	977.96	346.89	11.9	272.06	218.7	3069.1	822.88	10.17	1128.03	490.42	4.03	0.64	0.92	21.39	6	193.5	6.8	1.75	0.3	152.91	52.81	285.3	1317.77	3.18	0.55	2.03	7.23	15.26	0.03	26.4	4.99	0.69	1.57	0.07	8.14
		HC 026	Exosomal Protein	Control	Female	63							849.84	5.6	277.22	248.45	865.33	211	167.81	1000.54	901.61	11.51	1364.14	166.85	0.2	0.06	0.81	5.2	8.06	478.08	6.8	1.62	0.51	203.33	30.36	285.3	127.97	2	0.3	0.88	2	15.68	0.03	23.75	1.49	0.57	0.24	0.01	9.91
		HC 027	Exosomal Protein	Control	Male	66							513.45	5.6	306.76	253.7	1224.46	17.9	86.08	275.7	603.07	5.19	768.16	180.73	1.16	0.12	20.08	30.69	3.6	195623	6.8	0.2	6.5	42.8	72.35	285.3	30.2	2.33	0.84	15.72	2.88	6.4	0.03	44.45	4.66	0.05	0.28	0.01	5.46
		HC 028	Exosomal Protein	Control	Male	65							618.12	7.7	563.71	425.3	1824.58	46.24	178.09	2179.12	655.19	8.4	503.45	315.38	1.42	0.31	0.3	18.08	24.18	334.51	6.8	0.94	0.3	42.8	19.03	468.93	49.19	5.38	0.78	0.5	2	6.4	0.04	23.55	1.14	0.15	0.2	0.03	4.4
		HC 029	Exosomal Protein	Control	Male	65							801.13	5.6	496.83	397.75	471.04	76.51	190.43	3303.29	148.22	9.3	1272.23	439.2	1.44	0.09	0.3	5.2	3.6	193.5	6.8	0.42	0.3	42.8	7.6	285.3	74.27	2	0.3	0.5	2	6.4	0.03	10.76	0.59	0.15	0.3	0.01	4.05
		HC 030	Exosomal Protein	Control	Female	61							20.2	8.72	910.24	552.39	11.9	17.9	678.38	3966.9	15.5	25.99	233	30.5	1.23	0.2	1.37	8.47	24.02	193.5	10.31	1.16	0.64	368.06	249.93	337.94	166.32	4.28	3.15	1.41	6.34	18.95	0.03	93.42	1.4	0.35	0.19	0.01	3.16
		HC 031	Exosomal Protein	Control	Male	70							20.2	9.95	1029.26	237.9	11.9	17.9	161.62	151	1760.69	31.87	233	30.5	2.83	0.22	0.3	19.92	24.02	193.5	9.18	1.73	0.64	42.8	102.6	285.3	38.99	3.68	1.47	1.41	3.08	30.38	0.03	21.82	0.4	0.25	0.33	0.01	0.2
		HC 032	Exosomal Protein	Control	Male	60							20.2	5.6	638.62	659	11.9	17.9	53.71	151	539.52	8.33	494.51	136.15	2.52	0.14	0.3	8.47	15.74	193.5	6.8	2.04	0.3	42.8	12.69	285.3	30.2	2	0.4	0.5	4.57	15.71	0.03	10.12	0.4	0.28	0.12	0.01	0.7
		HC 033	Exosomal Protein	Control	Female	62							638.15	5.6	867.94	321.95	1552.19	17.9	280.81	399.2	2346.77	19.52	1041.21	224.44	0.47	0.91	0.93	5.2	19.88	1683.04	25.51	1.19	1.07	4547.72	107.08	2011.31	3184.41	6	1.7	9.51	2.65	12.86	0.06	66.59	1	0.17	0.04	0.01	1.56
		HC 034	Exosomal Protein	Control	Female	65							897.62	5.6	735.65	285.04	11.9	17.9	232.65	844.63	1501.93	5.97	1248.11	288.71	0.36	0.09	0.3	8.01	15.74	193.5	6.8	1.95	0.32	42.8	27.25	285.3	30.2	2	0.79	0.5	2	19.99	0.03	58.14	0.88	0.22	0.89	0.06	1.52
		HC 035	Exosomal Protein	Control	Male	61							947.22	13.65	1884.81	572.38	11.9	83.56	283.65	5397.37	2395.88	97.64	842.82	459.26	0.97	3.08	3.08	12.2	30.6	193.5	28.94	0.2	2.15	2080.3	51.12	5356.92	1973.4	11.8	2.85	20.73	66.53	6.4	0.09	90.36	2.99	0.38	0.29	0.01	1.21
		HC 036	Exosomal Protein	Control	Female	67							446.29	6.86	1061.08	465.69	1282.24	27.16	404.29	729.98	1812.66	19.52	873.36	418.71	1.07	0.91	2.43	11.94	37.31	941.13	24.4	2.36	1.01	6958.75	59.42	1094.64	665.41	12.8	2.74	14.39	2.59	21.01	0.09	70.43	1.81	0.86	0.1	0.01	6.73
		HC 037	Exosomal Protein	Control	Female	69							680.39	5.6	910.24	452.36	1286.26	22.24	281.72	1702.07	1687.19	9.51	2916.21	301.54	1.03	0.12	0.48	12.91	24.02	193.5	16.83	2.1	0.74	104.23	226.2	285.3	30.2	3.68	1.65	1.18	2.1	37.15	0.03	64.29	4.08	0.05	0.87	0.01	2.22
		HC 038	Exosomal Protein	Control	Male	70							20.2	18.57	2149.7	579.04	11.9	62.46	359.8	8458.15	1391.68	119.18	873.29	590.9	1.88	1.26	1.81	132.32	41.44	1554.35	32.81	0.52	1.72	3497.02	67.82	1590.85	714.41	14.06	2.26	20.73	3.32	9.62	0.15	108.71	309.01	0.86	0.48	0.04	3.47
		HC 039	Exosomal Protein	Control	Female	65							276.1	5.6	638.62	204.1	846.98	17.9	114.24	151	869.18	23.63	675.74	133.99	0.58	0.09	1.37	6.65	24.02	193.5	8.02	1.91	0.43	148.77	61.42	285.3	30.2	2.47	1.28	0.95	4.57	22.99	0.03	73.5	2.6	0.05	0.08	0.01	3.32
		HC 040	Exosomal Protein	Control	Female	71							20.2	5.6	440.95	434.34	11.9	17.9	199.27	857.28	2418.59	5.1	233	176.32	0.2	0.12	0.3	5.2	13.72	193.5	8.6	2.18	0.5	82.13	48.67	285.3	34.84	2	0.3	0.95	2	22.34	0.06	8.4	2.22	0.24	0.71	0.01	1.92
		HC 041	Exosomal Protein	Control	Male	60							707.67	18.57	1829.48	432.34	656.33	168.55	320.26	1286.01	1464.9	68.5	2276.58	288.71	0.36	0.03	0.3	5.2	15.74	193.5	10.31	1.89	0.64	42.8	106.76	285.3	30.2	3.68	0.3	0.95	2	25.85	0.03	66.59	8.01	0.53	0.9	0.01	4.04
		HC 042	Exosomal Protein	Control	Male	63							20.2	5.6	311.32	24.2	11.9	17.9	15.1	455.87	15.5	5.1	233	30.5	0.2	0.03	0.47	5.2	13.72	193.5	23.08	2.11	1.48	82.13	216.35	285.3	30.2	3.64	0.3	1.4	2	27.93	0.06	8.4	3.49	0.49	0.59	0.03	3.76
		HC 043	Exosomal Protein	Control	Female	55							20.2	5.6	709.25	470.35	11.9	30.17	157.27	545.71	181.86	5.1	233	143.19	0.89	0.07	1.23	5.2	8.85	193.5	6.8	0.83	0.66	321.2	14.86	368.73	52.47	2	0.45	1.19	2	16.22	0.03	24.23	0.97	0.96	1.44	0.05	6.78
		HC 044	Exosomal Protein	Control	Male	60							1536.39	5.6	2054.64	550.44	1140.52	156.37	601.78	5082.1	308.01	12.33	636.86	487.63	0.57	0.14	0.57	5.2	10.24	193.5	6.8	0.43	0.66	54.44	23.95	398.95	63.04	2	0.64	1.37	3.2	15.08	0.04	29.91	0.4	0.12	0.18	0.02	4.17
		HC 045	Exosomal Protein	Control	Male	60							1534.28	5.6	1553.06	415.75	555.94	133.09	477.36	4306.47	79.62	9.32	233	378.55	0.54	0.11	0.3	5.2	4.6	193.5	7.19	0.37	0.49	78.88	47.85	375.56	58.87	2	0.55	1.19	4.05	12.48	0.03	18.93	0.4	0.6	0.59	0.05	8.67
		HC 046	Exosomal Protein	Control	Female	54							2369.98	5.6	1220.41	950.24	801.83	158.17	203.89	6559.74	61.92	18.6	847.39	367.64	1.92	0.2	3.08	6.77	3.6	193.5	6.8	0.77	0.3	90.19	13.87	448.33	44.27	2	1.05	0.74	2.07	11.87	0.03	23.94	1.52	1.4	1.47	0.04	15.62
		HC 047	Exosomal Protein	Control	Male	60							1480.8	5.6	977.96	746.02	11.9	106.56	133.33	3650.45	33.73	9.32	691.97	232.27	1.79	0.25	3.49	15.36	3.6	193.5	7.08	0.79	0.3	142.27	24.94	489.91	80.84	2	1.22	1.91	18.07	23.58	0.03	83.37	0.4	0.05	0.31	0.02	5.57
		HC 048	Exosomal Protein	Control	Female	59							20.2	5.6	709.25	605.93	540.4	133.09	87.13	1884.21	49.67	14.09	1057.1	160.98	1.61	0.19	2.97	6.3	3.6	193.5	6.8	0.2	0.3	90.19	18.51	669.68	38.54	2	2.98	1.2	3.79	6.4	0.03	53.59	0.78	0.6	0.97	0.02	7.94
		HC 049	Exosomal Protein	Control	Female	50							20.2	5.6	247.8	124.03	234.62	17.9	37.96	151	22.61	5.1	323.38	30.89	1.6	0.09	0.58	5.2	3.6	193.5	6.8	0.21	0.3	234.58	13.87	306.55	30.2	2	0.5	0.5	2.37	6.4	0.03	36.53	0.4	0.41	0.04	0.01	3.11
		HC 050	Exosomal Protein	Control	Male	50							585.52	5.6	391.24	104.12	83.57	75.31	62.4	151	22.14	5.61	284.17	55.04	4.45	0.38	1.31	5.6	3.6	193.5	7.07	0.57	0.3	90.19	35.9	496.43	135.4	2	0.92	1.19	9.81	6.4	0.03	28.58	0.4	0.26	0.29	0.02	7.62
		HC 051	Exosomal Protein	Control	Male	54							1965.45	12.35	2054.64	717.86	251.4	17.9	684.02	21529.6	188.71	11.89	278.57	681.33	3.84	0.57	1.98	10.35	3.6	193.5	7.07	0.46	0.3	90.19	14.64	627.93	305.74	4.61	0.64	2.45	3.45	6.4	0.03	41.49	0.44	0.42	0.46	0.02	6.24
		HC 052	Exosomal Protein	Control	Female	54							20.2	5.6	1101.76	510.3	770.44	28.56	434.79	1483.01	150.25	11.89	630.77	421.09	0.2	0.36	4.1	5.2	3.6	193.5	7.07	0.2	0.3	1516.35	12.2	365.84	192.48	2	0.3	2.19	2	6.4	0.03	26.92	0.4	0.05	0.29	0.02	5.96
		HC 053	Exosomal Protein	Control	Male	48							1462.57	5.6	709.65	679.5	696.67	213.31	135.96	2039.16	242.85	5.1	1259.56	175.01	3.38	0.17	1.44	7.77	13.6	193.5	7.42	1.58	0.41	109.81	37.1	429.09	292.78	2.92	0.63	3.75	3.43	15.32	0.05	45.71	0.4	0.3	0.12	0.01	4.46
		HC 054	Exosomal Protein	Control	Male	44							20.2	6.97	2601.08	535.37	872.76	223.81	449.81	8670.65	304.37	12.77	392.61	704.27	2.52	0.2	0.97	9.09	13.72	193.5	7.38	1.79	0.33	109.81	26.6	613.01	347.62	3.61	0.73	3.85	4.49	15.07	0.03	37.62	0.49	0.8	0.39	0.02	8.98
		HC 055	Exosomal Protein	Control	Male	42							1593.33	5.6	1334.78	435.56	684.75	176.25	294.59	6342.42	201.35	6.82	415.88	531	2.52	1.07	3.4	20.96	12.35	193.5	9.81	1.72	0.38	139.04	7.6	676.04	198.34	4.27	0.92	3.28	11.08	9.37	0.05	42.18	0.66	0.62	0.33	0.01	9.85
		HC 056	Exosomal Protein	Control	Male	46							20.2	7.31	1168.91	1114.99	903.4	17.9	597.93	12240.2	211.48	5.1	355.95	805.08	5.07	0.29	1.22	5.25	13.72	193.5	6.8	1.73	0.3	82.13	7.6	285.3	44.53	2.67	0.54	0.95	4.08	15.07	0.04	18.09	0.96	1.01	0.38	0.01	7.8
		HC 057	Exosomal Protein	Control	Female	49							656.68	5.63	455.35	259.67	484.4	101.57	214.9	1261.64	404.84	7.03	1198.41	197.13	1.46	0.2	0.63	5.2	10.98	193.5	11.39	1.85	0.68	536.24	256.1	401.3	181.64	2.94	1.15	3.09	2	16.04	0.05	43.22	0.4	0.13	0.09	0.01	3.3
		HC 058	Exosomal Protein	Control	Female	42							20.2	17.91	3025.14	1165.48	11.9	113.59	1860.89	34042.8	1695.07	11.03	234.19	1084.45	2.08	0.05	2.03	5.2	9.44	193.5	6.8	1.33	0.38	63.56	51.15	285.3	34.37	2	0.35	0.5	2	15.09	0.03	17.32	14.15	0.05	0.35	0.01	14.23
		HC 059	Exosomal Protein	Control	Female	50							20.2	5.6	977.96	298.17	11.9	17.9	385.54	3255.49	1395.54	10.17	233	171.22	3.97	0.49	4.96	8.74	3.6	193.5	10.12	0.2	0.86	88.5	77.44	680.05	317.21	2	1.11	1.86	4.19	23.58	0.03	31.74	25.27	0.46	0.36	0.01	15.14
		HC 060	Exosomal Protein	Control	Female	49							1381.98	18.79	3461.91	2019.69	591.94	53.95	1295.94	35652	304.67	5.1	335.98	736.6	1.25	0.1	1.29	9.68	7.9	193.5	7.38	2.12	0.3	63.56	17.68	469.49	112.04	3.17	0.77	5.36	2	6.4	0.05	46.22	0.59	0.55	1.17	0.01	7.05
		HC 061	Exosomal Protein	Control	Female	48							20.2	5.6	847.76	332.23	364.52	158.17	181.16	258.12	136.9	25.61	1037.84	128.08	1.02	0.13	1.53	10.12	14.36	193.5	7.65	1.73	0.32	136.51	11.66	883.69	164.32	4.34	1.04	5.91	2	8.94	0.05	52.01	0.4	0.42	1.49	0.02	8.88
		HC 062	Exosomal Protein	Control	Male	48							20.2	5.6	709.25	320.04	11.9	106.56	156.59	2191.03	286.24	18.15	1199.41	160.98	1.15	0.29	1.54	6.64	4.13	193.5	6.8	1.24	0.36	62.69	26.14	327.61	178.43	4.33	1.45	1.45	3.54	16.46	0.03	55.1	0.4	0.11	2.4	0.02	2.36
		HC 063	Exosomal Protein	Control	Male	43							20.2	15.11	1278.09	475.33	564.33	54.92	420.55	10237.6	226.9	19.06	381.03	480.67	1	0.31	1.66	6.72	12.57	193.5	6.8	1.57	0.44	42.8	17.75	331.34	190.98	3.97	0.3	1.29	3.08	22.76	0.03	8.4	1.28	0.43	7.1	0.01	6.99
		HC 064	Exosomal Protein	Control	Male	48							20.2	7.04	1094.81	985.82	509.24	17.9	485.6	15066.2	804.86	5.1	600.8	667.66	2.81	0.82	3.34	18.93	19.17	193.5	10.18	0.92	0.4	142.96	79.45	866.11	206.33	4.34	1.42	3.9	10.55	6.46	0.04	55.81	1.92	0.26	0.17	0.01	4.97
		HC 065	Exosomal Protein	Control	Male	45							700.07	6.1	977.96	245.11	567.94	75.31	231.45	6675.96	163.71	8.48	233	326.93	0.2	0.03	0.3	5.2	3.6	193.5	6.8	0.2	0.3	42.8	7.6	285.3	30.2	2	0.3	0.5	2	6.4	0.03	8.4	1.05	0.28	2.89	0.02	6.41
		HC 066	Exosomal Protein	Control	Female	44							870.19	5.6	709.25	298.17	467.11	101.3	147.66	1707.28	121.5	5.22	267.4	158.43	0.2	0.03	0.3	5.2	3.6	193.5	6.8	0.2	0.3	42.8	7.6	285.3	30.2	2	0.3	0.5	2	6.4	0.03	8.4	0.4	0.16	3.04	0.01	5.92
		HC 067	Exosomal Protein	Control	Male	46							644.77	8.79	972.99	820.16	570.18	30.24	359.68	18277.5	869.19	6.18	936.84	291.05	1.1	0.11	5.57	22.51	14.36	193.5	19.33	1.34	1.58	135.75	9.5	631.47	140.06	2.86	0.62	1.61	11.18	8.53	0.04	105.23	2.33	1.05	0.19	0.01	2.96
		HC 068	Exosomal Protein	Control	Male	42							1140.77	5.6	709.25	235.53	193.86	203.6	155.9	1170.76	61.92	10.17	278.57	359.47	9.7	0.21	1.07	8.77	9.25	193.5	10.79	1.48	0.36	167.85	38.85	992.32	61.33	3.61	0.77	1.61	2	12.51	0.06	33.16	0.4	0.12	0.05	0.01	6
		HC 069	Exosomal Protein	Control	Male	46							785.91	5.6	496.83	417.67	622.66	17.9	156.66	1436.66	218.32	5.1	1102.8	167.54	2.45	0.12	0.76	5.2	8.65	337.32	6.8	1.05	0.3	85.64	12.04	341.45	41.54	2	0.99	1.31	2	12.61	0.03	22.73	0.47	0.26	0.04	0.01	2.16
		HC 070	Exosomal Protein	Control	Male	47							447.96	5.6	247.8	57.34	94.37	17.9	44	151	58.42	5.1	233	113.25	2.61	0.26	0.7	19.45	17.72	350.95	6.8	1.1	0.3	47.66	10.87	418.02	56.6	3.51	0.58	0.75	2.43	10.21	0.03	21.34	0.66	0.22	0.33	0.01	1.09
		HC 071	Exosomal Protein	Control	Female	41							608.64	5.6	366.33	422.05	385.23	17.9	395.43	5259.06	174.57	5.1	925.45	431.37	0.49	0.03	0.48	5.2	6.99	193.5	6.8	0.83	0.3	42.8	7.6	285.3	30.2	2	0.63	0.5	2	6.48	0.03	47.26	153.6	14.61	22.11	6.23	67.42
		HC 072	Exosomal Protein	Control	Male	49							528.22	5.6	1038.77	352.7	11.9	17.9	335.77	4392.24	75.37	5.1	233	694.58	1.56	0.85	1.06	26.07	19.44	250.8	7.79	1.24	0.3	153.39	7.6	1006.11	322.35	6.04	1.22	2.45	15.73	7.03	0.05	49.19	0.96	0.93	9.15	0.01	2.23
		HC 073	Exosomal Protein	Control	Female	45							20.2	5.6	247.8	199.19	1030.84	22.17	138.99	986.24	162.64	6.53	463.93	188.81	0.39	0.03	0.48	5.2	6.99	193.5	6.8	0.9	0.3	46.5	7.6	315.42	30.2	2	0.54	0.57	2	7.6	0.03	122.61	1.42	0.17	1.01	0.01	12.87
		HC 074	Exosomal Protein	Control	Female	46							692.71	5.6	408.67	417.68	1433.47	65.96	390.07	3701.99	658.93	6.53	341.65	440.3	1.65	0.05	0.93	5.2	6.99	193.5	6.8	0.89	0.3	68.89	9.84	285.3	30.2	2	0.3	0.57	2	6.4	0.03	23.54	2.04	1.27	1.08	0.01	25.85
		HC 075	Exosomal Protein	Control	Female	47							711.08	7.73	567.89	701.38	1461.88	97.3	705.72	7713.7	1045.81	7.51	288.02	766.74	2.19	0.11	1.39	5.2	6.99	193.5	6.8	0.94	0.3	143.53	24.61	285.3	47.88	2	0.41	1.26	3.1	16.68	0.03	23.89	2.48	1.19	0.98	0.07	12.7
		HC 076	Exosomal Protein	Control	Male	50							854.89	5.6	410.56	114.11	11.9	17.9	87.5	755.24	496.51	6.62	233	193.28	1.51	0.18	1.51	5.2	11.18	436.14	6.8	0.79	0.3	66.65	14.37	487.16	92.01	4.08	1.45	1.17	2.04	11.05	0.03	35.99	3.09	1.53	0.32	0.09	20.56
		HC 077	Exosomal Protein	Control	Female	48							297.46	5.6	247.8	422.05	1408.65	17.9	88.98	151	455.92	9.5	546.48	75.04	0.98	0.03	0.93	5.2	6.99	193.5	6.8	0.58	0.3	42.8	13.58	285.3	55.61	2	1.06	0.5	2	6.4	0.03	39.44	2.15	0.44	0.57	0.01	14.05
		HC 078	Exosomal Protein	Control	Female	48							20.2	5.6	247.8	479.15	1322.04	17.9	153.36	418.86	462.88	9.5	233	103.27	1.03	0.03	1.03	5.2	8.72	193.5	6.8	0.67	0.3	42.8	13.02	285.3	73.86	2	0.64	0.5	2	6.4	0.03	35.9	1.22	0.31	0.43	0.02	16.21
		HC 079	Exosomal Protein	Control	Male	49							378.75	5.6	488.03	97.85	171.28	17.9	70.56	1695.68	64.85	5.1	233	180.85	0.74	0.14	0.94	5.2	9.4	267.54	6.8	0.87	0.3	47.66	8.6	285.3	65.55	2.08	0.39	0.61	2	7.4	0.03	14.44	78.4	8.71	5.97	3.33	60.56
		HC 080	Exosomal Protein	Control	Female	47							499.61	5.6	277.22	532.11	907.39	17.9	157.04	1388.99	265.29	14.55	1700.35	134.14	2.07	0.05	0.95	5.2	12.15	239.77	6.8	0.2	0.3	82.99	9.95	285.3	174.76	2	0.44	0.5	2	6.4	0.07	70.42	1.16	0.24	0.28	0.01	13.98
		HC 081	Exosomal Protein	Control	Male	43							20.2	5.6	247.8	24.2	11.9	17.9	15.1	151	15.5	5.1	233	30.5	1.56	0.17	1.29	5.2	8.65	193.5	6.8	0.89	0.3	47.66	10.58	285.3	63.7	2.65	0.66	0.67	2	9.36	0.03	18.26	60.57	15.55	8.12	2.75	16.83
		HC 082	Exosomal Protein	Control	Female	48							1092.83	5.6	642.97	510.01	1035.18	17.9	289.66	1014.83	430.89	7.51	1082.58	306.33	0.8	0.03	0.48	5.2	4.37	193.5	6.8	0.94	0.3	46.5	8.26	285.3	30.2	2	1.44	0.5	2	6.4	0.03	20.4	0.77	0.48	0.16	0.01	6.22
		HC 083	Exosomal Protein	Control	Male	49							376.79	5.6	247.8	144.16	23.66	17.9	75.68	3007.03	15.5	5.1	233	54.56	0.63	0.04	1.51	5.2	4.46	193.5	6.8	1.26	0.3	47.66	7.6	300.23	50.12	2	0.3	0.5	2.36	6.4	0.03	45.66	30.43	9.39	3.6	0.38	8.96
		HC 084	Exosomal Protein	Control	Male	43							1628.59	6.48	1388.07	882.74	1086.82	59.96	501.91	27528.8	969.14	5.1	233	996.9	8.3	0.82	3.31	29.76	15.72	334.86	8.78	0.71	0.34	99.11	30.99	892.64	233.51	3.23	1.4	1.73	16.25	10.63	0.06	47.81	0.69	0.25	0.15	0.01	2.31
		HC 085	Exosomal Protein	Control	Female	47							1027.67	5.6	605.74	380.53	1097.73	17.9	155.9	2761.79	359.99	5.1	657.6	299.92	2.77	0.23	0.76	5.2	3.6	193.5	6.8	1.03	0.3	61.98	7.6	303.26	30.2	2	0.49	0.5	3.18	6.4	0.03	59.28	0.78	0.22	0.18	0.05	3.24
		HC 086	Exosomal Protein	Control	Male	49							881.96	5.6	371.26	168.14	11.9	17.9	152.93	151	182.56	5.1	233	94.68	0.34	0.19	1.51	5.2	8.65	250.8	8.78	0.2	0.3	112.58	18.51	719.37	485.89	2.52	0.3	1.45	2.01	6.4	0.03	22.33	0.62	0.22	0.05	0.01	2.56
		HC 087	Exosomal Protein	Control	Female	45							347.46	5.6	256.02	330.35	489.52	17.9	82.77	151	89.1	5.1	1469.17	76.58	1.06	0.06	0.57	5.2	6.99	193.5	6.8	0.81	0.3	117.87	7.6	285.3	30.2	2	0.43	0.84	2	6.4	0.03	9.99	1.27	0.34	0.04	0.01	4.22
		HC 088	Exosomal Protein	Control	Female	45							578.26	5.6	247.8	141.8	146.25	30.36	125.53	532.8	57.86	5.1	546.48	154.36	0.58	0.03	0.57	5.2	6.99	193.5	6.8	0.87	0.3	62.54	7.6	285.3	30.2	2	0.3	0.5	2	6.4	0.03	11.38	0.91	1.77	0.37	0.04	11.12
		HC 089	Exosomal Protein	Control	Male	45							20.2	5.6	250.4	463.59	11.9	41.46	85.36	1131.09	274.7	5.1	795.54	122.67	2.59	0.13	1.04	5.2	8.65	272.8	6.8	0.98	0.3	47.66	11.46	472.08	30.2	2	0.64	0.61	2	6.4	0.03	26.17	3.1	0.26	0.34	0.01	3.98
		HC 090	Exosomal Protein	Control	Male	43							20.2	5.94	805.2	818.37	11.9	70.61	421.33	12486.4	414.05	5.95	233	491.73	2.95	0.19	0.58	5.2	8.65	193.5	7.28	0.78	0.3	47.66	26.63	348.93	30.2	2	0.66	1.31	2.21	6.4	0.06	17.57	0.44	0.25	0.16	0.01	2.01
		HC 091	Exosomal Protein	Control	Female	44							1236.22	5.6	679.63	470.34	1152.66	21.43	331.98	2140.6	446.39	10	2450.75	284.73	0.87	0.05	0.3	5.2	3.6	193.5	6.8	0.2	0.3	163.12	7.6	285.3	30.2	2	0.3	0.5	2	6.4	0.03	10.68	1	0.54	0.16	0.04	9.92
		HC 092	Exosomal Protein	Control	Male	40							20.2	10.79	1593.23	1276.71	11.9	71.2	833.85	36025	15.5	6.85	233	30.5	3.11	0.19	0.58	5.2	4.46	204.91	8.28	1.02	0.3	47.66	38.5	410.07	34.6	2	0.83	1.17	2	6.4	0.04	21.34	0.57	0.4	0.08	0.01	3.03
		HC 093	Exosomal Protein	Control	Female	47							20.2	5.6	247.8	137.57	850.76	29.61	97.77	151	313.26	5.55	1648.93	127.17	0.76	0.1	0.3	5.2	8.28	193.5	6.8	0.37	0.3	381.32	7.6	285.3	40.04	2	0.3	0.59	2	6.4	0.03	8.4	0.71	0.3	0.14	0.01	4.81
		HC 094	Exosomal Protein	Control	Male	48							20.2	5.6	247.8	185.55	11.9	44.31	90.37	872.98	133.26	5.1	233	175.91	2.26	0.4	0.7	21.11	11.18	250.8	6.8	1.1	0.3	91.26	7.82	588.36	185.48	3.51	0.73	0.89	3.53	6.4	0.03	30.9	0.44	0.22	0.04	0.03	1.69
		HC 095	Exosomal Protein	Control	Male	41							817.1	5.6	355.73	466.39	1052.43	43.37	176.03	1819.6	256.61	9.23	427.72	328.13	3.03	0.18	0.47	16.19	13.72	193.5	6.8	2.15	0.3	82.13	11.81	285.3	44.53	2	0.3	0.5	7.34	13.01	0.03	8.4	0.81	0.5	0.23	0.02	6.09
		HC 096	Exosomal Protein	Control	Male	48							1180.18	15.11	1860.27	1128.52	936.78	172.62	781.62	18379.3	677.44	12.77	233	1730.19	2.13	0.55	0.68	24.46	6	193.5	6.8	1.28	0.3	125.14	20.09	285.3	313.28	3.18	0.91	1.78	6.72	11.28	0.03	37.05	3.38	1.52	0.76	0.11	13.84
		HC 097	Exosomal Protein	Control	Male	45							1627.22	5.6	709.25	269.16	355.46	194.45	232.16	1891.01	170.49	5.22	233	531	2.24	0.18	0.3	14	3.6	193.5	6.8	1.2	0.3	63.55	11.38	285.3	30.2	2	0.51	0.5	2	9.48	0.03	13.09	2.65	0.66	0.31	0.15	11.62
		HC 098	Exosomal Protein	Control	Female	45							614.05	5.6	322.61	330.5	363.2	59.65	265.71	2927.3	107.93	5.1	953.92	322.36	1.18	0.09	0.39	5.2	8.28	193.5	6.8	0.3	0.3	236.29	7.6	285.3	53.11	2	0.34	0.5	2	6.4	0.03	13.81	1.46	2.02	0.68	0.01	17.36
		HC 099	Exosomal Protein	Control	Male	67							2291.18	8.74	1760.16	784.54	11.9	233.04	645.3	12020.9	2352.89	16.33	233	901.52	1.98	0.16	0.3	7	6	419.57	6.8	1.12	0.3	91.85	20.81	497.77	53.11	2	0.98	1.13	6.66	7.16	0.03	34.86	26.08	1.62	0.48	0.25	12.58
		HC 100	Exosomal Protein	Control	Female	60							20.2	5.6	247.8	280.74	576.39	17.9	189.18	674.23	139.06	9.5	2271.13	202.98	0.69	0.27	0.76	7.03	8.28	193.5	6.8	0.54	0.3	358.2	7.6	285.3	130.51	3.26	0.3	0.77	2	15.92	0.03	52.82	0.4	0.22	0.1	0.01	6.01
		HC 101	Exosomal Protein	Control	Female	41							20.2	5.6	322.61	330.5	317.73	17.9	243.61	457.11	74.61	9	1075.41	275.15	1.33	6.69	72.3	96.43	166.83	890.32	23.78	0.2	2.7	15473.8	11.65	3124.31	3501.68	20.53	4.61	61.43	4.66	10.26	0.2	664.3	0.4	0.13	0.05	0.03	3.5
		HC 102	Exosomal Protein	Control	Female	45							737.65	9.51	855.85	746.29	537.99	17.9	781.08	4489.5	349.24	7.51	463.93	887.5	1.18	1.99	9.91	42.16	122.56	482.62	23.78	0.2	1.76	4538.78	7.6	1845.75	3720.69	17.62	3.5	21.95	2.27	12.8	0.17	271.21	0.87	0.53	0.1	0.01	7.01
		HC 103	Exosomal Protein	Control	Female	40							722.65	5.6	247.8	226.99	677.26	17.9	103.29	151	860.74	5.1	615.8	117.13	1.32	0.13	0.76	5.2	3.6	302.92	6.8	0.2	0.3	183.74	14.35	285.3	77.12	2	0.3	0.96	2	6.99	0.03	8.4	0.4	0.08	0.05	0.01	2.36
		HC 104	Exosomal Protein	Control	Female	45							438.15	5.6	247.8	141.8	232.69	101.38	121.07	950.4	62.73	5.1	395.74	184.1	1.4	0.05	0.83	5.2	19.06	193.5	6.8	0.33	0.3	79.09	7.6	285.3	30.2	2	0.3	0.5	2	6.4	0.03	13.39	0.4	0.1	0.04	0.01	1.86
		HC 105	Exosomal Protein	Control	Male	41							20.2	5.6	1101.76	633.8	11.9	75.31	296.76	3110.48	91.26	6.82	323.7	430.75	1.91	0.06	0.3	5.2	3.6	193.5	6.8	0.2	0.3	42.8	7.6	285.3	34.11	2	3.2	0.89	2	6.4	0.03	17.57	0.47	0.52	0.21	0.13	10.59
		HC 106	Exosomal Protein	Control	Male	44							2422.03	5.6	1101.76	893.04	11.9	123.31	238.56	1877.4	72.28	5.22	301.05	384.02	1.57	0.1	0.33	5.2	3.6	193.5	6.8	0.2	0.3	48.22	7.6	285.3	96.02	2	2.18	1.27	2.9	6.4	0.03	38.81	0.4	0.49	0.2	0.09	8.03
		HC 107	Exosomal Protein	Control	Male	44							3095.59	5.6	559.24	440.52	374.74	106.56	145.61	484.31	71.24	5.22	335.09	217.85	3.34	0.05	0.74	5.2	3.6	193.5	6.8	0.2	0.3	42.8	7.6	285.3	30.2	2	1.1	0.5	2	6.4	0.03	27.41	0.4	0.05	0.04	0.01	1.17
		HC 108	Exosomal Protein	Control	Female	41							20.2	37.88	4576.75	2490.1	515.52	30.36	1697.19	46735.1	462.88	8.5	233	2479.31	0.57	0.08	1.2	13.53	3.6	193.5	6.8	0.2	0.3	60.89	7.6	285.3	30.2	2	0.3	0.5	2	6.4	0.03	21.9	0.98	0.35	0.52	0.01	5.04
		HC 109	Exosomal Protein	Control	Female	43							939.94	5.6	277.22	554.25	928.04	17.9	164.4	1566.53	240.21	5.1	1553.68	188.81	0.35	0.67	0.61	23.08	29.83	193.5	14.29	0.2	0.3	206.7	9	390.43	122.92	6.6	0.55	3.85	2	6.4	0.08	63.32	0.4	0.27	0.63	0.01	3.52
		HC 110	Exosomal Protein	Control	Female	42							355.95	5.6	642.97	308.83	332.31	81.92	211.84	2673.86	201.73	5.1	1140.04	340.04	0.78	0.24	1.93	51.63	8.28	193.5	6.8	0.2	0.42	212.76	7.6	285.3	114.35	2	0.48	1.88	2	6.99	0.03	43.6	0.4	0.21	0.19	0.01	1.81
		HC 111	Exosomal Protein	Control	Female	49							998.62	5.6	322.61	505.6	667.97	17.9	164.69	1853.01	195.66	5.55	1751.86	250.47	0.22	0.11	0.3	5.2	3.6	193.5	6.8	0.2	0.3	79.09	7.6	285.3	30.2	2	0.75	0.5	2	6.4	0.03	16.09	0.4	0.17	0.59	0.01	2.64
		HC 112	Exosomal Protein	Control	Female	40							531.81	5.6	490.03	226.99	471.58	40.23	118.84	996.97	281.14	5.55	671.57	233.01	0.5	0.1	0.98	19.59	3.6	193.5	6.8	0.39	0.3	42.8	7.6	285.3	30.2	2	1.47	0.5	2	11.13	0.03	25.86	0.73	0.31	0.43	0.01	4.75
		HC 113	Exosomal Protein	Control	Male	60							20.2	6.24	788.3	881.11	11.9	86.74	313.23	2665.75	232.19	8.41	233	308.89	4.08	0.1	0.85	5.2	13.72	193.5	6.8	1.82	0.3	82.13	8.93	285.3	44.53	2	0.3	1.4	2	15.07	0.03	8.4	0.93	0.28	0.15	0.01	3.73
		HC 114	Exosomal Protein	Control	Female	60							411.5	5.6	479.37	524.47	922.88	17.9	86.63	247.7	648.55	5.1	233	143.9	0.47	0.15	1.65	5.2	11.04	359.48	6.8	0.49	0.3	225.3	25.11	885.32	96.7	2.82	0.42	1.38	2	6.4	0.04	51.71	1.71	0.13	0.65	0.02	2.61
		HC 115	Exosomal Protein	Control	Male	70							579.98	5.6	569.98	417.48	1530.16	54.98	203.54	2009.25	632.16	6.74	1290.43	333.52	1	0.95	0.97	7.76	9.66	320.79	6.8	0.49	0.3	95.96	16.42	790.82	444.73	2.13	0.56	1.5	2	6.4	0.04	43.77	0.56	0.35	0.61	0.03	2.32
		HC 116	Exosomal Protein	Control	Male	70							990.58	5.6	1049.89	24.2	1247.51	46.32	312.26	2590.7	1357.33	11.98	1966.13	331.28	0.22	0.03	0.3	5.2	7.58	193.5	6.8	0.57	0.3	51.02	150.73	285.3	34.04	2	4.14	0.77	2	6.4	0.03	8.4	2.37	0.29	0.52	0.01	2.26
		HC 117	Exosomal Protein	Control	Female	58							346.91	5.6	497.6	670.68	946	17.9	151.91	263.18	378.23	7.41	233	120.77	0.9	0.15	1.43	5.2	11.04	324.67	6.8	0.4	0.3	172.76	12.14	553.15	59.56	2	0.36	1.02	2	6.4	0.06	47.18	0.57	0.09	0.04	0.02	1.25
		HC 118	Exosomal Protein	Control	Female	62							20.2	5.6	744.63	24.2	11.9	17.9	175.72	151	893.81	5.1	233	184.83	0.57	0.1	0.3	5.2	7.05	193.5	6.8	0.77	0.3	248.91	51.27	473.24	68.92	2	0.64	0.7	2	20.9	0.04	25.02	1.84	0.35	0.12	0.01	2.51
		HC 119	Exosomal Protein	Control	Female	55							896.32	5.6	744.63	24.2	1321.08	17.9	211.62	151	1154.24	7.24	693.82	213.55	0.98	0.06	0.3	5.2	6.03	193.5	6.8	0.79	0.3	122.63	75.32	285.3	30.2	2	0.3	0.59	2	6.4	0.05	8.4	1.6	0.33	0.12	0.01	3.2
		HC 120	Exosomal Protein	Control	Male	60							1535.4	13.82	2767.54	24.2	3367.79	91.9	428.65	16179.6	3986.9	57.35	824.19	684.85	2.06	0.24	0.3	8.99	8.91	193.5	7.62	1.27	0.47	58.32	90.31	369.7	169.09	2.71	0.5	2.17	10.69	6.4	0.07	40.91	4.88	1.33	0.35	0.01	6.17
		HC 121	Exosomal Protein	Control	Male	63							608.78	10.45	2622.69	24.2	11.9	66.09	579.44	22786.8	899	34.05	233	729.22	1.52	0.28	0.3	11.1	10.47	193.5	8.97	1.15	0.67	42.8	69.43	371.4	176.82	2.71	0.86	1.92	9.39	6.4	0.07	49.31	5.53	1.38	0.37	0.01	4.97
		HC 122	Exosomal Protein	Control	Male	57							678.32	7.58	2128.34	24.2	1518.34	32.08	344.23	13401.4	855.21	20.01	233	587.96	1.95	0.28	0.3	14.13	11.21	193.5	6.91	0.54	0.3	85.24	44.56	479.16	145.27	2	0.44	1.4	10.19	6.4	0.04	29.35	6.79	0.05	0.35	0.01	4.69
		HC 123	Exosomal Protein	Control	Female	50							630.49	5.6	490.88	740.39	1321.2	17.9	281.44	2174.29	1227.98	5.1	1615.71	228.92	0.57	0.18	0.3	5.2	10.21	499.91	6.8	0.56	0.3	171.55	77.93	701.43	60.47	2.5	0.3	0.5	2	6.4	0.03	25.8	0.84	0.26	0.06	0.01	2.19
		HC 124	Exosomal Protein	Control	Female	65							264.36	9.55	892.21	734.08	867.71	17.9	522.75	2585.25	556.52	5.66	420.47	454.57	0.76	0.37	0.3	5.2	3.6	193.5	8.04	0.66	0.48	591.1	26.37	944.8	148.13	4.93	0.43	1.37	2	6.4	0.03	36.07	0.95	0.62	0.13	0.02	7.5
		HC 125	Exosomal Protein	Control	Female	57							500.49	5.6	389.27	441.45	1311.87	17.9	177.53	540.17	856.9	5.1	854.55	156.93	0.85	0.14	0.3	5.2	9.35	193.5	6.8	0.55	0.3	189.79	53.96	856.61	57.02	2.5	0.45	0.5	2	6.4	0.03	8.4	0.58	0.39	0.1	0.04	2.8
		HC 126	Exosomal Protein	Control	Male	55							1013.66	20.52	2137.15	1491.9	1883.08	77.33	625.93	17275.4	1600.57	23.97	233	914.13	1.16	0.69	0.3	15.17	12.35	274.64	7.72	0.47	0.31	103.45	185.22	804.65	156.53	3.21	0.31	1.39	12.46	6.4	0.04	8.4	3.9	1.42	0.28	0.33	5.18
		HC 127	Exosomal Protein	Control	Male	58							340.36	5.79	461.54	618.92	1092.05	17.9	117.14	2360.61	708.24	8.87	233	170.28	1.16	0.48	0.3	5.2	3.6	193.5	6.8	0.55	0.3	60.26	13.12	862.56	78.17	2	0.3	0.94	2	6.4	0.03	38.39	0.68	0.31	0.1	0.02	3.51
		HC 128	Exosomal Protein	Control	Male	64							465.91	5.96	492.41	524.54	1007.26	17.9	120.94	2469.45	585.62	11.57	233	170.61	0.88	0.78	0.3	6.77	3.6	193.5	7.1	0.44	0.31	91.77	27.36	779.04	190.64	2	0.39	1.81	5.34	6.4	0.04	35.7	3.34	1.02	0.33	0.07	5.98
		HC 129	Exosomal Protein	Control	Male	61							314.86	14	948.82	925.04	1105.56	17.9	599.84	4472.4	527.87	7.83	233	403.2	1.09	1.3	3.59	5.2	10.18	193.5	7.17	0.59	0.3	110.11	21.87	800.65	307.55	3.51	0.36	3.51	2	6.4	0.04	34.93	3.43	0.48	2	0.04	6.07
		HC 130	Exosomal Protein	Control	Male	66							424.66	14.35	949.01	870.53	1093.23	17.9	640.16	4312.16	1311.96	7.83	233	360.23	0.97	1	3.17	5.2	10.18	193.5	6.8	0.55	0.3	128.45	18.01	658.57	345.15	3.22	0.3	3.09	2	6.4	0.03	37.63	3.14	0.71	2.14	0.03	5.01
		HC 131	Exosomal Protein	Control	Male	57							335.21	10.23	640.33	600.83	1065.18	17.9	392.07	2686.96	1240.81	9.19	233	238.43	1.4	0.61	0.3	5.2	10.18	193.5	6.8	0.74	0.3	60.26	22.74	609.69	187.49	2.63	0.43	1.95	2	6.4	0.04	51.79	2.84	0.21	1.34	0.02	5.4
		HC 132	Exosomal Protein	Control	Male	60							444.51	9.55	425.81	315.68	509.73	17.9	119.72	884.46	771.37	16.03	312.65	182.17	1.52	0.92	0.3	27.79	10.18	193.5	6.8	0.51	0.3	154.16	37.72	523.88	57.89	3.22	0.3	1.52	2	6.4	0.03	41.48	3.52	0.49	0.29	0.02	4.28
		HC 133	Exosomal Protein	Control	Female	57							1269.96	9	479.27	690.15	1458.93	32.1	669.91	5499.99	15.5	8.03	1208.49	287.72	2.52	0.32	2.46	5.2	6.64	311.88	6.8	0.23	0.3	344.06	68.48	574.01	47.17	2	0.55	0.86	2	6.4	0.04	17.68	1.67	0.87	0.14	0.01	5.4
		HC 134	Exosomal Protein	Control	Male	55							576.47	9.99	566.6	580.75	1497.88	40.24	267.66	3373.2	15.5	8.97	233	461.24	1.27	0.45	0.3	20.95	3.6	308.9	6.8	0.2	0.3	57.02	27.84	721.74	30.2	2	0.66	0.86	2	6.4	0.04	32.48	2.04	0.27	0.22	0.03	4.31
		HC 135	Exosomal Protein	Control	Female	51							647.74	5.6	248.73	363.58	1487.29	18.39	260.79	1150.59	15.5	5.22	539.41	261.16	3.48	0.43	2.61	5.2	13.05	590.02	6.91	0.92	0.3	477.05	46.58	1408.16	104.77	2.61	0.89	1.02	2	7.84	0.06	31.57	1.29	0.62	0.1	0.01	3.52
		HC 136	Exosomal Protein	Control	Male	55							928.96	10.98	523.48	513.32	1145.28	19.89	245.14	3183.28	15.5	13.7	484.1	320.39	1.33	0.6	0.3	23.22	6.64	311.88	6.8	0.2	0.3	57.02	34.81	602.76	30.2	2	0.52	0.98	2	6.4	0.04	24	2.11	0.35	0.23	0.01	3.49
		HC 137	Exosomal Protein	Control	Female	60							286.13	6.47	397.95	377.67	437.72	20.92	331.82	1230.85	322.58	8.85	233	190.02	0.84	0.12	0.3	5.2	3.6	193.5	6.8	0.51	0.3	218.34	7.6	840.84	30.2	2	0.3	0.5	2	6.4	0.03	51.03	1.09	0.47	0.13	0.02	3.9
		HC 138	Exosomal Protein	Control	Male	56							331.4	10.58	453.18	460.77	569.9	17.9	239.92	2396.04	525.73	10.2	233	359.93	0.97	1.04	0.3	34.19	10.18	193.5	7.17	0.61	0.3	252.06	13.8	1480.56	124.61	5.2	0.67	1.81	2	6.4	0.04	49.13	1.48	0.53	0.27	0.01	6.37
		HC 139	Exosomal Protein	Control	Male	53							1015.62	7	332.11	432.48	1104.04	17.9	367.83	1931.6	731.87	6.89	573.41	286.13	1.05	0.41	1.89	10.03	4.68	523.17	11.88	0.75	0.57	327.81	115.44	802.42	87.13	6.54	0.94	3.68	15.29	12.02	0.06	32.63	1.29	0.55	0.13	0.01	3.31
		HC 140	Exosomal Protein	Control	Male	51							411.56	5.6	295.75	345.46	1241.44	21.62	141.45	898.08	971.25	6.4	542.74	168.4	0.38	0.12	0.3	5.2	12.53	477.13	7.26	0.64	0.3	42.8	37.75	1065.23	61.03	2.85	0.72	1.02	2.39	6.4	0.04	31.29	1.99	0.21	0.49	0.05	2.69
		HC 141	Exosomal Protein	Control	Male	60							241.57	5.6	311.61	297.17	582.69	17.9	169.18	635.29	361.64	7.5	233	171.52	0.41	0.29	0.3	5.93	10.18	193.5	6.8	0.51	0.45	91.77	32.13	1097.67	154.25	2.63	0.3	1.52	2	6.4	0.04	48.36	1.66	0.51	0.69	0.02	2.58
		HC 142	Exosomal Protein	Control	Male	66							238.5	5.6	355.04	343.5	632.68	18.12	172.55	869.6	511.98	7.83	233	195.56	0.44	0.13	0.3	5.2	3.6	619.93	6.8	0.35	0.3	46.84	29.58	285.3	39.01	2	0.79	1.1	5.63	6.4	0.03	77.26	0.67	0.2	0.47	0.03	3.31
		HC 143	Exosomal Protein	Control	Male	62							561.13	7.9	690.48	585.3	717.9	17.9	270.27	408.92	947.61	10.72	697.28	193.49	2.29	0.51	1.31	5.2	3.6	193.5	8.26	0.33	0.3	408.97	31.18	822.35	140.03	3.37	1.44	1.9	2.06	6.4	0.03	77.24	2.16	0.63	0.15	0.03	4.97
		HC 144	Exosomal Protein	Control	Female	55							241.56	5.6	479.37	315.41	586.61	17.9	87.15	384.59	84.35	7.5	233	166.59	0.86	0.23	1.26	5.2	11.04	288.15	6.8	0.47	0.3	95.96	7.6	496.24	30.2	2.14	0.3	0.5	2	6.4	0.06	43.49	0.47	0.08	0.25	0.02	1.54
		HC 145	Exosomal Protein	Control	Female	65							324.51	5.6	478.68	387.84	1119.58	17.9	148.16	805.36	332.8	6.56	233	310.83	0.35	0.56	1.94	5.2	9.66	256.26	6.8	0.29	0.3	197.93	8.33	642.12	49.92	3.94	0.34	0.5	2	6.4	0.04	42.64	0.4	0.09	0.36	0.01	1.76
		HC 146	Exosomal Protein	Control	Male	63							671.41	7.13	1061.32	789.51	2374.97	17.9	272.55	7253.51	1392.63	15.16	573.01	367.72	0.57	0.38	0.97	5.2	12.43	425.72	6.8	0.49	0.3	56.85	18.21	792.51	81.07	2	0.31	1.26	2.24	6.4	0.04	62.41	3.11	0.4	0.21	0.01	3.59
		HC 147	Exosomal Protein	Control	Male	58							803.54	9.17	1553.31	950.94	2092.89	17.9	497.82	13776.5	1192.02	7.7	233	609.94	0.74	0.72	0.97	6.61	11.04	474.02	6.8	0.53	0.3	78.52	27.53	1028.79	155.74	2.82	0.39	1.26	6.54	6.4	0.05	123.7	2.09	0.69	0.22	0.14	3.38
		HC 148	Exosomal Protein	Control	Female	61							224.28	6.91	605.33	353.08	300.28	17.9	125.65	188.32	195.23	9.02	233	133.91	0.9	0.36	11.21	5.2	12.43	325.89	11.69	0.4	0.51	433.27	38.26	628.8	110.07	3.38	0.3	1.98	2	6.4	0.06	43.77	1.7	0.05	0.07	0.01	2.97
		HC 149	Exosomal Protein	Control	Male	65							745.79	5.6	855.52	729.63	11.9	17.9	463.99	5762.02	1821.18	8.07	293.68	30.5	0.28	0.33	0.3	5.2	14.87	291.07	7.69	0.2	0.3	78.52	54.63	1202.61	325.01	3.27	0.83	2.1	8.84	6.4	0.04	74.21	2.38	0.59	0.47	0.1	1.91
		HC 150	Exosomal Protein	Control	Female	58							243.98	11.46	727.85	515.93	469.61	17.9	432.61	3326.42	286.64	14.42	233	314.86	0.82	0.34	3.79	5.2	11.04	254.56	11.67	0.55	0.3	345.05	21.7	644.1	81.23	2	0.3	1.5	2	6.4	0.06	43.77	1.51	0.11	0.16	0.01	3.27
		HC 151	Exosomal Protein	Control	Female	64							281.67	12.03	976.3	754.7	554.34	17.9	569.97	5545.36	336.79	12.63	233	587.3	0.78	0.52	4.13	5.2	12.26	359.48	11.67	0.42	0.42	469.34	46.51	781.3	134.93	2.14	0.3	1.62	2	6.4	0.07	42.07	1.83	0.11	0.24	0.01	4.08
		HC 152	Exosomal Protein	Control	Female	60							231.38	7.25	921.03	515.07	747.7	17.9	309.57	2444.58	480.79	7.4	233	663.91	0.66	0.6	1.88	5.2	11.04	256.26	6.8	0.53	0.3	218.79	22.14	713.89	78.06	5.26	0.3	0.5	2	6.4	0.05	37.51	1.8	0.57	0.81	0.01	5.19
		HC 153	Exosomal Protein	Control	Female	58							251.37	5.6	605.58	359.03	637.68	17.9	191.63	1016.7	803.79	5.1	233	356.33	0.59	0.55	3.06	5.57	9.66	254.56	6.8	0.49	0.3	207.49	22.88	656.15	78.06	5.15	0.3	1.02	2	6.4	0.04	35.23	1.27	0.79	0.8	0.01	5.4
		HC 154	Exosomal Protein	Control	Female	61							505.33	6.03	843.29	550.71	2893.34	17.9	281.66	2352.17	15.5	5.1	233	554.96	0.99	0.7	2.11	9.2	12.56	700.78	6.8	0.78	0.3	213.28	55.69	1254.67	99.32	6.94	0.59	0.85	2.03	6.4	0.05	8.4	1.67	0.61	0.85	0.13	4.66
		HC 155	Exosomal Protein	Control	Female	55							557.28	6.36	633.3	621.69	1093.97	17.9	595.32	3112.9	15.5	5.1	1049.51	383.7	1.83	1.45	2.31	7.52	12.56	277.85	7.42	0.85	0.3	249.79	56.89	1053.57	206.85	3.65	0.56	1.37	2	6.4	0.05	8.4	1.46	0.9	0.16	0.05	4.99
		HC 156	Exosomal Protein	Control	Female	60							1297.69	5.6	348.68	1035.69	2011.08	17.9	89.65	207.52	15.5	5.1	1146.31	96.42	0.55	0.35	0.3	11.26	12.32	739.26	6.8	0.81	0.63	118.22	51.79	655.32	123.87	2.09	2.14	0.98	2	6.4	0.06	56.22	0.44	0.13	0.33	0.04	1.32
		HC 157	Exosomal Protein	Control	Female	58							565.96	5.6	360.87	381.16	1389.04	17.9	212.16	564.73	15.5	5.1	742.18	170.93	1.04	0.69	1.38	5.2	8.95	662.09	6.8	0.67	0.3	91.73	64.19	614.32	83.15	2.09	0.79	0.85	2	6.4	0.04	51.45	0.77	0.12	0.09	0.03	2.83
		HC 158	Exosomal Protein	Control	Female	63							1222.8	5.6	395.92	522.86	1282.59	17.9	90.6	364.83	15.5	5.1	1397.21	98	0.51	0.22	0.3	5.5	10.75	838.27	6.8	0.77	0.65	72.58	13.63	726.11	115.22	2.09	1.15	0.72	2	18.86	0.04	49.89	0.66	0.19	0.55	0.03	1.89
		HC 159	Exosomal Protein	Control	Male	60							1391.7	16.34	2334.31	1329.18	2638.39	18.9	642.97	21135.5	3051.86	14.52	233	790	1.19	1.19	1.2	25.41	11.04	256.26	6.8	0.46	0.3	95.96	14.82	1066.76	401.73	3.94	0.59	3.08	16.1	6.4	0.06	71.98	3.55	1.04	0.35	0.09	4.46
		HC 160	Exosomal Protein	Control	Male	58							1021.33	6.57	936.66	825.37	2314.98	17.9	258.26	6535.86	1661.34	7.69	233	365.69	0.84	0.49	0.3	5.2	9.66	254.56	6.8	0.42	0.3	56.85	7.6	914.59	120.21	2	0.59	1.14	5.02	6.4	0.04	58.21	2.99	0.62	0.33	0.07	4.53
		HC 161	Exosomal Protein	Control	Male	55							986.47	10.99	1874.84	1164.58	1747.36	17.9	520.02	15277.7	2186.93	10.77	233	598.97	0.8	0.5	1.65	6.11	7.98	424	6.8	0.47	0.3	78.52	7.6	1018.4	117.55	2.14	0.45	1.26	5.1	6.4	0.03	56.79	1.56	0.42	0.17	0.05	3.55
		HC 162	Exosomal Protein	Control	Male	62							1060.2	15.41	2119.22	1277.82	1540.51	17.9	581.47	18505	1722.67	14.52	233	674.2	1.07	1.35	1.31	22.63	12.43	254.56	7.69	0.36	0.3	113.41	12.07	1226.36	477.92	3.94	0.5	3.69	15.5	6.4	0.07	103.77	3.69	0.85	0.33	0.05	3.5
		HC 163	Exosomal Protein	Control	Male	60							873.11	5.6	515.53	445.71	1901.09	17.9	145.64	482.57	2299.24	5.25	807.54	102.2	1.57	0.32	1.2	5.2	9.66	488.82	6.8	0.6	0.3	78.52	12.79	990.23	96.7	3.27	0.56	1.02	2	25.7	0.03	55.92	0.93	0.14	0.17	0.04	1.35
		HC 164	Exosomal Protein	Control	Male	65							736.13	5.6	552.31	267.37	1541.1	17.9	166.25	472.28	1564.89	5.1	731.96	114.88	0.72	0.36	1.77	5.2	9.66	457.59	6.8	0.6	0.3	56.85	16.12	1016.17	56.24	2.14	0.56	1.02	2	6.4	0.03	68.04	1.21	0.18	0.27	0.03	2.08
		HC 165	Exosomal Protein	Control	Female	57							922.29	6.03	731.64	588.35	1118.62	17.9	667.05	5369.65	15.5	7.5	756.03	461.77	1.61	0.74	0.63	5.2	10.75	770.23	9.92	0.72	0.3	755.46	60.76	1143.52	172.41	2.54	0.56	1.76	2	6.4	0.07	34.5	0.9	0.78	0.21	0.02	5.18
		HC 166	Exosomal Protein	Control	Female	58							588.71	6.36	784.69	590.55	1088.67	17.9	733.67	6053.7	15.5	6.66	481.18	669.04	1.43	0.77	0.97	5.2	10.75	481.23	12.32	0.97	0.3	746.5	37.53	1164.01	188.99	3.1	0.83	2.15	2	6.4	0.09	41.43	1.25	1.03	0.29	0.02	6
		HC 167	Exosomal Protein	Control	Female	61							875.34	6.86	932.69	731.77	1691.3	17.9	859.51	7409.24	15.5	6.66	598.18	663.18	0.93	0.58	0.56	5.2	10.75	441.15	9.27	0.9	0.3	622.88	27.49	1059.3	145.18	2.54	0.59	1.63	2	6.4	0.07	34.5	1.29	0.97	0.24	0.02	6.2
		HC 168	Exosomal Protein	Control	Female	60							688.47	6.03	652.55	476.88	1680.84	17.9	539.24	3929.69	15.5	12.34	568.98	346.17	2.14	0.54	0.84	5.2	10.75	314.27	9.3	0.72	0.3	547.15	68.59	918.58	121.53	2.09	0.71	1.37	2	6.4	0.06	33.23	1.26	0.84	0.22	0.02	3.81
		HC 169	Exosomal Protein	Control	Male	55							729.44	7.13	1092.23	817.46	1179.01	23.66	308.89	6262.3	1575.68	9.84	233	392.27	0.86	0.32	0.3	5.2	9.66	553.34	6.8	0.31	0.3	56.85	7.6	930.11	78.06	2	0.65	1.02	2	6.4	0.03	74.78	0.93	0.14	0.07	0.03	1.24
		HC 170	Exosomal Protein	Control	Male	57							1566.98	9.4	1298.57	803.73	3050.97	17.9	322.88	7265.41	4235.69	12.23	233	374.54	1.57	0.65	0.3	11.3	11.04	392.12	6.8	0.47	0.3	78.52	16.17	1107.08	108.64	2.82	0.67	1.2	4.93	6.4	0.04	36.65	2.85	0.78	0.2	0.06	4.63
		HC 171	Exosomal Protein	Control	Male	58							637.71	14.58	1601.04	922.6	950.38	56.5	413.3	9511.63	749.75	17.91	233	387.64	0.7	0.92	1.54	7.93	9.66	254.56	7.69	0.27	0.3	113.41	12.28	997.41	161.49	2.6	0.39	1.98	3.06	6.4	0.06	60.74	3.74	0.16	0.2	0.03	3.69
		HC 172	Exosomal Protein	Control	Male	60							478.16	17.52	1994.41	1063.64	787.33	17.9	564.36	14278.7	799.36	23.11	233	663.88	0.99	1.17	1.2	6.92	12.43	291.07	9.5	0.27	0.31	126.79	21.96	937.63	204.16	3.05	0.42	2.59	2.69	6.4	0.06	61.3	3.96	0.37	0.21	0.04	2.97
		HC 173	Exosomal Protein	Control	Male	55							644.76	9.61	824.82	690.51	844.61	17.9	352.2	3696.7	1608.78	14.5	337.01	476.62	1.36	0.96	1.2	29.85	20.14	393.07	7.69	0.6	0.3	95.96	50.55	826.33	240.42	5.48	0.5	1.14	2	6.4	0.07	44.91	3.26	0.33	0.37	0.03	3.75
		HC 174	Exosomal Protein	Control	Male	60							625	9.87	869.86	687.75	1071.69	17.9	360.37	3853.49	1578.48	14.72	246.61	541.93	0.8	1.1	1.99	32.28	19.17	359.48	7.69	0.64	0.3	113.41	56.75	942.87	289.83	5.48	0.61	1.02	2	6.4	0.06	63.55	2.94	0.27	0.43	0.03	4.36
		HC 175	Exosomal Protein	Control	Male	63							563.32	6.95	592.88	422.81	941.13	17.9	189.45	3057.35	896.4	13.98	265.72	304.16	0.59	0.69	1.2	27.25	19.17	425.72	6.8	0.65	0.3	78.52	36.05	759.68	164.14	4.83	0.59	1.02	2	6.4	0.06	51.71	2.48	0.31	0.35	0.03	3.23
		HC 176	Exosomal Protein	Control	Male	57							758.05	10.53	848.77	650.26	782.3	17.9	297.93	3044.67	782.95	15.3	233	479.21	0.63	0.95	1.6	21.75	22.04	288.15	7.23	0.66	0.3	105.44	23.36	1050.09	212.57	5.7	0.56	1.26	2	6.4	0.06	56.23	2.49	0.21	0.37	0.02	4.06
		HC 177	Exosomal Protein	Control	Female	51							902.48	5.6	902.92	571.13	1404.87	17.9	366	1843.53	15.5	6.52	1023.03	301.51	2.28	0.53	1.91	5.2	10.75	536.4	9.3	0.69	0.3	612.15	43.52	862.09	319.98	4.54	0.6	1.89	2	6.4	0.07	36.39	2.07	0.96	0.11	0.01	3.66
		HC 178	Exosomal Protein	Control	Female	48							1286.23	5.6	520.63	906.14	1156.25	17.9	360.16	1312.95	546.57	5.1	966.67	311.66	2.36	0.42	1.56	5.2	11.96	640.13	6.8	0.77	0.3	364.28	16.7	938.22	99.52	2	2.15	0.5	2	6.4	0.03	38.46	0.87	0.66	0.19	0.01	5.24
		HC 179	Exosomal Protein	Control	Male	46							578.2	5.6	317.55	378.09	549.6	17.9	188.01	4040.45	367.14	6.61	702.43	145.86	0.84	0.17	3.07	6.79	14.92	1065.8	6.8	0.2	1.07	101.33	7.9	953.92	277.29	2	2.09	0.5	2	6.4	0.03	39.14	3.33	2.23	0.34	0.41	3.59
		HC 180	Exosomal Protein	Control	Male	43							1655.58	5.6	363.19	588.54	993.48	17.9	257.99	2219.55	495.5	5.68	368.56	237.95	1.51	0.34	0.3	5.2	8.99	916.07	6.8	0.2	0.3	86.19	13.26	1330.12	157.15	2	4.23	0.5	2	6.4	0.03	77.24	0.47	0.35	0.16	0.03	3.37
		HC 181	Exosomal Protein	Control	Male	45							1153.79	5.6	328.95	471.41	801.03	17.9	157.32	2163.83	437.11	9.09	1067.53	158.07	3.15	0.78	1.56	5.2	8.99	1286.4	6.8	0.2	0.3	64.74	10.46	1465.85	114.86	2	3.4	0.5	2	6.4	0.03	67.74	0.84	0.55	0.64	0.01	4.19
		HC 182	Exosomal Protein	Control	Male	46							1017.32	5.6	416.83	599.7	1000.44	17.9	235.69	3424.99	467.87	9.1	969.17	237.68	4.17	0.63	1.56	5.2	14.92	1229.6	6.8	0.2	0.3	86.19	54.06	1217.35	112.9	2	3.9	0.5	2	6.4	0.03	58.73	1.52	0.92	0.97	0.01	3.57
		HC 183	Exosomal Protein	Control	Male	42							1974.79	6.02	358.09	830.3	1286.14	17.9	343.08	3713.03	418.26	5.68	528.74	333.35	2.9	0.34	0.3	5.2	11.96	1170.07	6.8	0.2	0.3	86.19	7.6	1165.98	99.52	2	3.53	0.5	2	6.4	0.03	64.15	0.68	0.62	0.19	0.01	4.07
		HC 184	Exosomal Protein	Control	Male	40							1758.42	5.6	286.8	986.13	1140.05	17.9	259.14	2257.97	271.02	5.1	634.29	284.22	1.85	0.39	0.3	5.2	8.99	439.16	6.8	0.67	0.3	107.63	7.6	938.22	122.41	2	2.34	0.5	2	6.4	0.03	44.09	0.43	0.4	0.12	0.01	3.36
		BLDR 001	Free Protein	Bladder	Male	64	II		T2b	N0	M0	urothelial carcinoma	12819.3	2359.31	70693.9	38389.2	4666.64	4096.54	26366.6	975590	7869.73	1755.31	26475.7	36370.6	3.36	12.09	176.4	508.14	68.94	193.5	230.65	6.24	4.61	4176.5	188.41	79933.3	7834.62	74.58	15.17	72.85	689.67	13.67	0.3	872.26	102.91	108.44	487.71	11.22	908.98
		BLDR 002	Free Protein	Bladder	Male	64	I		T1	N0	M0	urothelial carcinoma	9670.57	857.72	102523	21559.2	5477.26	2114.01	41551	641314	6285.94	138	8138.57	46763.3	1.95	20.44	46.53	193.58	82.3	193.5	232.72	0.2	5.28	9722.75	92.46	23759.8	4809.21	77.11	13.38	155.67	809.73	53.03	0.52	1572.21	54.97	61.78	210	5.74	330.1
		BLDR 003	Free Protein	Bladder	Male	70	I		T1	N0	M0	urothelial carcinoma	9892.45	1086.9	33430.9	42732	4776.15	2671.74	28194.4	510181	4471.79	314.68	2267.29	33081.9	2.02	11.65	94.05	398.26	82.17	193.5	121.94	0.2	0.3	6947.85	185.31	49110.2	10084.8	93.77	10.76	139.07	1204.09	6.4	0.42	1299.59	56.83	70.38	115.36	8.05	590.06
		BLDR 004	Free Protein	Bladder	Female	45	I		T1	N0	M0	urothelial carcinoma	18279.8	811.04	61356.5	64237.8	5019.41	3291.52	26721.4	926399	6028.82	414.65	6688.55	32151.5	20.54	10.69	1147.53	1898.62	114.04	193.5	142.67	0.2	2.79	9810.34	61.52	3358.92	9776.97	71.07	9.28	83.72	2.44	6.49	4.91	1049.92	65.68	71.46	21.93	4.05	638.18
		BLDR 005	Free Protein	Bladder	Male	57	II		T2a	N0	M0	urothelial carcinoma	16090.6	1134.78	54131.1	39282.3	4948.68	2655.2	36534.4	1.11875e+06	6348.22	342.56	3968.36	16588.2	1.93	25.63	62.63	684.06	55.71	193.5	422.71	0.2	2.07	15054.8	97.49	31057.4	3729.94	148.83	12.45	80.75	1216.95	6.4	0.25	455.67	100.97	75.37	1101.37	7.94	526.45
		BLDR 006	Free Protein	Bladder	Male	60	I		T1	N0	M0	urothelial carcinoma	12112.2	638.77	90920.1	46070.5	6467.22	1210.96	24142.4	862671	7123.51	353.45	4802.37	12418	2.52	16.04	31.46	713.31	36.01	193.5	214.97	0.2	0.68	9954.29	57.92	35086.5	4300.08	83.33	8.54	114.35	445.18	6.4	0.3	426.22	56.7	129.39	452.69	5.86	484.75
		BLDR 007	Free Protein	Bladder	Female	72	I		T1	N0	M0	urothelial carcinoma	19747.8	1019.49	74497.4	24958.9	5247.86	425.41	27896.1	874007	4123.41	375.82	3733.14	10517.3	18.57	18.96	235.92	151833	196.4	34265.6	207.31	0.2	13.3	5990.5	39.25	67354.9	10262.1	126.87	21.21	71.31	5.92	6.4	1.08	1758.59	51.31	55.82	178.04	16.55	863.65
		BLDR 008	Free Protein	Bladder	Male	67	II		T2b	N0	M0	urothelial carcinoma	7926.95	1327.18	60459.3	45876.7	7772.91	662.77	30398.7	277263	12388.7	670.41	10262.4	27507.9	4.55	13.12	51.49	260.75	122.45	193.5	318.09	4.53	10.81	25043	129.65	19710.7	36226.4	130.22	11.1	123.31	2774.16	50.19	0.54	2291.85	64.35	71.7	48.59	7.03	669.38
		BLDR 009	Free Protein	Bladder	Male	75	I		T1	N0	M0	urothelial carcinoma	10099	523.34	45546.1	25662.3	3287.38	723.53	21876	544763	4210.32	235.37	577.77	16826.6	2.52	13.16	4.77	141.57	82.3	193.5	126.34	0.2	2.53	731.16	20.94	21071.9	18866.2	66.67	11.62	96.01	1822	6.4	0.62	1388.85	29.86	44.81	159.61	3.29	432.69
		BLDR 010	Free Protein	Bladder	Male	75	II		T2a	N0	M0	urothelial carcinoma	17065	2655.77	41095.5	39913.2	6870.4	2173.49	42839.3	672942	11961.9	296.21	8669.3	42443.2	3.3	4.45	33.08	402.11	106.3	938.7	86.95	0.2	2.05	3704.22	178.19	28456.2	14248.9	75.74	10.26	65.33	10539	6.4	0.55	496.69	59.45	77.19	40.98	4.14	396.31
		BLDR 011	Free Protein	Bladder	Male	62	II		T2a	N0	M0	urothelial carcinoma	10456.6	1108.97	52230.5	41725.6	4862.35	614.03	26377	452591	6353.42	345.67	9001.87	19023.2	1.81	4.57	26.14	334.48	82.3	193.5	295.96	4.25	3.27	6297.23	124.66	22497.7	50970	79.72	10.13	152.59	813.23	16.45	0.67	1341.11	55.71	66.3	259.77	5.71	647.25
		BLDR 012	Free Protein	Bladder	Male	73	II		T2b	N0	M0	urothelial carcinoma	8016.51	1325.15	68344.3	41427.2	5358.59	658.75	36742.6	491738	6561.59	345.78	1344.76	15968	3.16	3.95	11.46	699.97	153.58	193.5	201.17	8.51	3.69	7204.22	52.66	29569.5	31438.4	77.26	11.69	115.33	455.71	6.4	0.82	1406.28	76.1	117.28	178.96	5.75	709.64
		BLDR 013	Free Protein	Bladder	Male	56	I		T1	N0	M0	urothelial carcinoma	12084.9	1855.78	57522.6	53730.9	11.9	2306.75	25646.4	321989	7355.63	930.09	9771.11	36638.6	4.78	46.7	15.88	261.17	68.41	212.53	218.06	1.17	2.83	36055.1	115.89	22619.1	10288.1	103.6	20.6	163.06	803.14	6.4	0.38	1353.37	55.71	77.48	139.33	5.71	418.74
		BLDR 014	Free Protein	Bladder	Male	58	I		T1	N0	M0	urothelial carcinoma	2538.87	1002.67	67606.6	45412.5	5019.41	835.2	28370.5	407916	9237.47	468.63	3396.11	19762.9	1.95	3.09	9.87	350.86	150.88	193.5	88.84	0.2	1.46	1911.19	18.47	951.1	16138	44.41	5.3	90.11	254.76	6.4	0.86	1193.24	37.91	75.17	123.04	3.37	510.79
		BLDR 015	Free Protein	Bladder	Male	69	I		T1	N0	M0	urothelial carcinoma	10692.4	2541.45	98314.2	34092.6	6684.66	1934.79	46948.3	983005	8856.2	931.65	7543.62	23383.8	1.57	4.36	14.03	458.75	62.94	193.5	176.46	0.2	5.34	3831.07	229.42	30835.5	5908.69	94.33	9.51	137.73	299.51	6.4	0.57	1342.57	62.73	55.32	26.84	4.72	536.64
		BLDR 016	Free Protein	Bladder	Female	69	I		T1	N0	M0	urothelial carcinoma	17063.3	1286.65	62360.3	25787.8	5436.96	3094.45	22262.3	983242	5871.44	316.08	3189.94	61709.3	3.05	4.54	37.73	306.18	72.08	193.5	142.84	0.2	2.2	3456.32	25.77	29593.6	12040.5	55.84	9.67	100.4	2.31	22.75	0.4	1424.81	147.86	146.83	156.65	10.85	796.05
		BLDR 017	Free Protein	Bladder	Male	48	II		T2a	N0	M0	urothelial carcinoma	6732.49	1302.8	99282	53719.7	6082.22	3917.54	29932.6	410453	7319.8	793.02	11280.5	22793.6	3.86	10.9	41.07	360.46	122.45	193.5	154.51	3.3	5	15177.1	220.42	3017.92	4572.74	85.31	8.73	197.66	284.3	11.04	0.69	1837.37	57.53	94.52	257.74	5.03	516.32
		BLDR 018	Free Protein	Bladder	Male	74	I		T1	N0	M0	urothelial carcinoma	15219.5	1934.25	106374	59505.2	8644.53	1287.34	34518.8	669307	9159.49	497.43	8403.72	28286.7	3.14	4.11	37.89	1016.09	51.13	193.5	272.17	0.64	5.46	9601.99	108.11	31661.9	10913	105.22	9.98	103.8	5898.73	6.4	0.45	1794.71	66.72	146.74	51.44	8.06	837.73
		BLDR 019	Free Protein	Bladder	Male	61	II		T2b	N0	M0	urothelial carcinoma	11921.7	2299.04	76303.4	63758.7	7552.6	3350.17	28296.5	795223	10032.5	1398.3	12494.9	32987.4	3.34	4.64	59.87	511.82	57.89	193.5	301.29	0.2	1.81	16310.6	111.72	52393.5	28875.2	67.32	11.3	118.72	1387.45	6.4	0.03	1394.43	106.01	109.32	541.32	7.01	716.01
		BLDR 020	Free Protein	Bladder	Male	67	II		T2a	N0	M0	urothelial carcinoma	6842.19	1790.65	69961.6	46366.4	11.9	3133.43	38382.6	1.08318e+06	10802.2	542.64	9568.48	27134.5	5.73	24.01	113.98	347.91	70.1	1466.16	267.45	0.2	1.81	16160.7	133.46	46967.3	21082.5	234.18	21.72	193.84	3522.12	6.4	4.28	2608.4	30.57	30.67	21.93	5.25	374.93
		BLDR 021	Free Protein	Bladder	Male	62	I		T1	N0	M0	urothelial carcinoma	13153.5	730.74	52150.7	3791.99	8055.29	1886.59	28445.4	790008	9388.9	893.09	6694.06	32581.2	2.57	9.95	138.34	775.53	129.42	193.5	149.76	0.2	3.94	1874.38	100.74	12019.1	5586.89	80.06	9.75	75.4	863.15	6.4	0.85	880.45	109.11	63.11	772.75	7.28	590.59
		BLDR 022	Free Protein	Bladder	Male	61	I		T1	N0	M0	urothelial carcinoma	7988.4	1099.93	106471	37909.6	5566.63	1540.13	23297.7	881366	6311.96	231.91	1084.59	21194.3	3.18	14.06	54.32	397.19	114.37	193.5	158.09	0.98	1.76	23801.7	105.88	3222.94	17356	112.79	15.49	137.96	1342.06	6.4	0.76	2356.64	43.34	71.63	248.71	14.03	794.4
		BLDR 023	Free Protein	Bladder	Male	63	I		T1	N0	M0	urothelial carcinoma	8566.6	1466.8	130603	53840.8	7398.33	2338.84	26660.4	765281	8454.01	218.46	3455.12	36965	1.4	14.3	9.87	217.89	3.6	193.5	143.02	0.2	2.37	3046.01	19.09	10968.2	3354.63	73.6	5.72	76.78	496.3	6.4	0.07	873.97	61.59	81.75	90.77	5.74	458.94
		BLDR 024	Free Protein	Bladder	Male	67	I		T1	N0	M0	urothelial carcinoma	15369.7	1512.2	104378	41025	8071.05	5276.98	28790.6	1.00977e+06	13571.8	802.18	9843.69	20094.4	2.41	9.23	21.63	596.87	3.6	193.5	143.02	0.2	2.3	1000.89	23.4	8122.8	3422.32	71.06	5.58	41.5	1792.9	6.4	0.28	1150.12	79.61	80.37	77.56	9.23	601.02
		BLDR 025	Free Protein	Bladder	Female	59	I		T1	N0	M0	urothelial carcinoma	14007.3	1923.61	43151.7	44326.7	11.9	3158.47	26116.4	1.12463e+06	8640.47	274.27	4527.69	27807	4.15	8.12	14.74	133.57	51.13	193.5	139.5	0.2	2.31	28789.4	45.9	2939.42	30645.3	85.56	8.56	113.65	3.57	29.32	0.41	2580.7	257.93	60.2	140.56	6.67	1014.84
		BLDR 026	Free Protein	Bladder	Male	72	II		T2a	N0	M0	urothelial carcinoma	9939.78	1449.48	33405.6	34566.3	5211.71	63.97	23759.1	550107	6014.71	243.95	2781.81	15424.8	4.55	14.59	88.49	284.56	122.45	193.5	138.45	0.2	8.89	3068.22	131.19	4169.73	7411.72	87.99	16.35	110	776.08	6.4	0.69	2326.73	130.05	85.68	419.62	5	674.1
		BLDR 027	Free Protein	Bladder	Male	65	I		T1	N0	M0	urothelial carcinoma	12113.4	1640.81	101897	53927.9	7592.3	3895.47	20985.4	892419	8652.99	1586.26	17935.3	20853	3	14.24	156.03	640.41	67.96	193.5	209.08	0.2	5.34	20344.2	149.91	14415.9	1773.13	81.17	9.63	142.12	959.7	88.89	0.37	1831.16	80.24	134.71	149.71	4.97	707.1
		BLDR 028	Free Protein	Bladder	Male	57	I		T1	N0	M0	urothelial carcinoma	13288.5	2325.33	83732.4	39115.7	7000.97	2054.64	21084.3	1.26108e+06	6196.62	690.04	6390.27	21742.1	23.24	6.86	24.64	868.18	114.4	193.5	247.32	7.77	9.1	22018.1	66.96	45722.1	6835.72	105.2	12.1	67.77	488.59	6.4	0.57	1093.88	82.42	80.63	127.04	6.32	614.89
		BLDR 029	Free Protein	Bladder	Male	54	II		T2a	N0	M0	urothelial carcinoma	13805.6	1286.56	134993	45631.8	5929.72	1630.41	34824.5	1.13333e+06	8398.92	846.77	19224.8	16988.9	14.84	8.61	37.54	2455.82	180.1	1403.45	346.11	5.43	10.81	46776.7	135.03	48108.4	15989.3	145.84	20.09	131.28	1866.71	84.35	1.04	2740.91	104.59	103.31	46.87	9.46	644.41
		BLDR 030	Free Protein	Bladder	Male	54	II		T2a	N0	M0	urothelial carcinoma	8545.49	1144.48	105568	57117	5147.43	2470.76	23969.4	589888	7610.42	817.97	13752.8	22708.2	6.71	9.83	92.22	671.33	82.3	193.5	130.59	0.2	8.63	1240.44	36.41	44376.2	8503.89	90.11	17.49	127.33	624.65	6.4	0.42	2038.64	62.22	83.93	263.76	8.18	664.19
		BLDR 031	Free Protein	Bladder	Male	53	II		T2b	N0	M0	urothelial carcinoma	16529.1	2178.42	107374	49228.3	6900.45	4847.61	42949.7	1.17187e+06	7943.04	1097.34	19027.1	38042	13.67	5.52	550.38	3828.25	113.41	193.5	317.29	0.2	10.47	1240.44	140.83	48745.3	6872.33	172.19	29	121.18	2426.09	6.4	0.86	2141.01	61.21	49.68	36.07	5.42	494.33
		BLDR 032	Free Protein	Bladder	Male	52	II		T2a	N0	M0	urothelial carcinoma	12010.4	1949.35	67559	31435.5	6238.55	2838.81	18554.8	728945	5319.88	527.98	15399.5	16290.8	71.26	3.69	8.99	297.69	114.95	193.5	186.33	1.72	5.34	6288.45	105.13	15842	5921.35	83.36	9.98	78.67	670.55	6.4	4.8	945.35	117.95	89.34	735.13	4.46	1007.75
		BLDR 033	Free Protein	Bladder	Male	72	I		T1	N0	M0	urothelial carcinoma	10896.8	1192.86	60896.4	35546.4	4674.99	1747.27	29408.4	451124	5627.77	468.37	6489.97	26111.2	3.33	11.8	51.32	987.88	141.82	466.98	155.9	0.2	1.6	1974.15	21.65	26970.1	10983.8	82.22	8.99	90.1	5.7	6.4	1.06	1365.67	39.06	47.52	28.69	8.93	411.66
		BLDR 034	Free Protein	Bladder	Male	67	II		T2a	N0	M0	urothelial carcinoma	8310.44	739.84	51342.3	48503.2	6033.51	1811	25804.4	970585	6170.13	153.43	1604.06	13507.4	5.79	4.28	114.35	238.57	79.52	193.5	56.32	0.2	3.13	4289.49	99.86	30053.4	8271.44	60.86	12.73	78.18	260.04	6.4	0.61	899.8	58.57	49.52	221.06	10.26	507.22
		BLDR 035	Free Protein	Bladder	Male	62	II		T2a	N0	M0	urothelial carcinoma	17363.9	2453.42	174927	38847.3	7017.11	3461.86	34401.6	1.41877e+06	8508.69	1834.61	9507.87	19384.8	2.66	15.5	172.01	778.73	123.09	193.5	433.08	0.2	27.65	65490.1	96.38	30177.3	12189.7	108.22	18.65	111.35	721.09	252.91	0.83	2273.99	170.21	210.3	4455.98	6.11	655.84
		BLDR 036	Free Protein	Bladder	Male	70	I		T1	N0	M0	urothelial carcinoma	11730	2162.77	81306.2	64693.9	8465.74	3355.93	27880	1.12264e+06	11310.1	1139.1	15110.2	38435.7	1.22	6.45	23.35	157.97	3.6	193.5	135.63	0.2	2.24	15785.2	96.63	11420	2444.95	65.98	5.3	106.08	4171.61	26.14	0.11	1636.1	112.97	113.69	429.96	6.63	421.33
		BLDR 037	Free Protein	Bladder	Male	58	II		T2a	N0	M0	urothelial carcinoma	11067.9	375.17	39927.1	52162.9	8457.84	1524.87	21993.7	707789	8798.92	1151.03	15145	43559.1	3.51	90.83	17624	324	109.79	1709.19	202.2	0.2	4.33	2671.22	149.7	51234.8	9414.99	113.25	11.05	117.82	502.14	6.4	0.61	1392.7	46.99	53.98	22.85	5.54	333.51
		BLDR 038	Free Protein	Bladder	Male	69	II		T2b	N0	M0	urothelial carcinoma	9519.56	2612.65	76662.8	27697.9	6610.33	3048.99	32148.4	1.68022e+06	10088.6	772.33	8388.18	21156	2.8	6.04	144.3	582.89	183.61	193.5	340.22	0.2	15.57	2208.33	302.83	52849.4	4848.52	196.32	20.67	111.09	1963.12	65.6	0.85	871.92	91.02	239.47	2347.72	66.15	4868.86
		BLDR 039	Free Protein	Bladder	Male	73	I		T1	N0	M0	urothelial carcinoma	6369.52	1417.74	110555	42251.3	8347.23	980.21	27007.6	689509	14986.4	1780.85	15179.9	21629.9	5.01	13.19	52.11	194.5	145.57	193.5	217.49	0.2	1.64	13588.8	27.93	64298.2	177860	96.02	13.27	132.05	33.55	6.4	0.55	2146.16	78.52	47.46	47.75	10.03	576.3
		BLDR 040	Free Protein	Bladder	Male	58	I		T1	N0	M0	urothelial carcinoma	10616	900.69	45687.9	26964.5	6779.13	1452.54	23914.7	1.10671e+06	7739.51	324.51	8469.99	35753.6	2.04	16.83	35.63	118.97	3.6	193.5	66.66	0.2	4.49	18082.8	51.87	16358.9	3733.11	46.94	6.14	100.6	594.82	35.05	0.22	2219.16	69.58	99.8	1281.95	11.19	672.72
		BLDR 041	Free Protein	Bladder	Female	40	II		T2b	N0	M0	squamous cell carcinoma	11663.8	1716.98	73497.9	29630.6	4418.37	2265.93	13737	660709	5720.15	676.98	6740.02	26415.2	13.36	8.74	31	308.17	144.15	193.5	137.99	0.2	4.46	13993.5	62.68	44882.6	79503.1	91.09	11.38	103.09	4.17	6.4	0.42	707.25	49.33	93.61	173.51	3.03	444.54
		BLDR 042	Free Protein	Bladder	Male	61	II		T2a	N0	M0	urothelial carcinoma	6928.13	2159	57813.5	30754	5762.15	3076.38	16644.4	653809	9077.23	1268.24	9790.85	15028.8	3.47	4.78	132.35	446.8	183.61	193.5	275.36	0.2	14.91	7871.61	117.04	41380.2	3338.99	107.82	13.55	177.42	1026.58	119.94	0.3	917.6	92.84	138.69	141.86	7.46	2301.06
		BLDR 043	Free Protein	Bladder	Male	63	I		T1	N0	M0	urothelial carcinoma	11573.2	1979.94	59235.3	31468.1	6113.87	1844.15	30780	1.50136e+06	8967.35	628.89	7741.31	24248.8	5.99	26.83	45.74	741.41	144.15	193.5	230.94	2.23	5.1	1163.48	220.59	43675	2906.99	104.48	24.53	137.69	1051.02	6.4	0.52	780.48	156.97	250.21	974.85	31.4	9459.05
		BLDR 044	Free Protein	Bladder	Male	58	I		T1	N0	M0	urothelial carcinoma	9255.1	2185.63	101174	37101.2	8051.22	4621.91	32836.6	1.08876e+06	7821.46	998.17	16578.2	24141.2	5.49	6.99	120.39	2936.03	94.45	193.5	219.66	0.2	5.1	6026.27	188.71	28642.7	3179.46	50.25	15.7	187.99	1029.51	20.06	0.15	1072.72	129.92	205.1	1717.42	11.44	4372.99
		BLDR 045	Free Protein	Bladder	Male	63	II		T2	N0	M0	urothelial carcinoma	10412.4	1489.16	70472.1	37409.2	6128.58	1576.71	22172.1	422835	9667.79	827.92	10916.4	8719.53	2.47	5.42	23.53	491.77	183.61	193.5	185.29	0.2	5.1	1671.11	117.04	25505.7	15781	104.48	11.38	145.65	391.14	20.06	0.52	734.72	172.75	157.19	185.59	4.06	2607.34
		BLDR 046	Free Protein	Bladder	Female	41	I		T1	N0	M0	urothelial carcinoma	3902.82	981.61	69056.4	32994.2	4033.99	1793.59	25020.2	998552	4996.07	239.6	7853.88	27439	5.73	14.14	52.58	254.01	181.43	2850.42	157.34	0.2	0.35	6537	67.91	13752.5	32356.3	93.77	10.55	75.32	20.03	6.4	1.02	1051.74	33.18	76.59	18.24	2.57	489.39
		BLDR 047	Free Protein	Bladder	Male	68	I		T1	N0	M0	urothelial carcinoma	15309.6	368.01	82870.4	51986.2	7331.6	2547.17	27425.8	1.2832e+06	11662.8	1286.47	17135.3	33260.6	3.16	37.29	53.66	322.13	66.09	212.53	161.28	0.2	1.77	2142.33	66.51	45178	6119.86	53.78	9.22	78.89	638.19	6.4	2.66	1765.76	41.13	69.25	24.38	8.04	380.71
		BLDR 048	Free Protein	Bladder	Male	56	I		T1	N0	M0	urothelial carcinoma	14314.2	1068.43	103569	19804.5	6607.09	2307	30142.4	470458	10580.3	1318.39	10050.2	22568.6	2.88	5.42	99	331.77	125.79	907.66	139.4	0.2	1.36	12526.9	24.73	24007	44661.2	68.51	13.97	116.65	315.82	6.4	0.75	1406.21	55.84	68.51	29.92	7.61	587.87
		OVAR 001	Free Protein	Ovarian	Female	52	I	A	T1a	N0	M0	serous adenocarcinoma	9510.12	733.82	78647	27355.3	6039.27	3006.57	22056	590685	4494.08	328.82	3491.05	26911.8	135.31	6.95	75.32	477.86	82.3	193.5	155.76	0.2	4.77	76237.4	78.05	6132.67	10890.4	66.67	9.84	131.03	4.22	6.4	0.58	2504.13	77.84	74.59	209.92	6.24	671.7
		OVAR 002	Free Protein	Ovarian	Female	59	I	A	T1a	N0	M0	serous papillary cystadenocarcinoma	8205.87	2098.2	53569.8	30362.3	4824.4	2756.66	23947.8	407470	6292.2	1750.75	13284.5	23829.5	33.36	3.42	9.06	532	123.09	193.5	134.81	0.2	6.05	16753.6	31.88	23852.1	6796.93	110.79	11.62	126.1	3.49	6.4	0.86	1628.63	59.97	66.79	200.05	2.52	628.54
		OVAR 003	Free Protein	Ovarian	Female	40	I	B	T1b	N0	M0	serous papillary cystadenocarcinoma	14483.3	2044.44	107764	33703.4	5955.74	4302.6	24356.6	396345	9565.46	1130.59	17065	37306.8	16.21	15.19	29.12	269.28	82.3	193.5	143.22	9.65	10.47	80017	37.7	21592.8	12048.4	90.11	10.43	163.07	2.19	28.53	0.62	1718.65	60.57	113.68	66.57	3.93	592.19
		OVAR 004	Free Protein	Ovarian	Female	34	I	A	T1a	N0	M0	serous adenocarcinoma	5461.09	1726.04	52041.6	23188.9	3015.63	1044.12	12350.2	490871	4967.45	1211.97	9830.14	13421.9	5.17	6.81	7.73	262.73	125.93	193.5	103.43	0.2	0.3	8419.01	30.79	34512.5	17764.3	57.74	6.54	78.16	6.48	6.4	0.39	680.02	79.41	36.14	84.36	4.32	312.71
		OVAR 005	Free Protein	Ovarian	Female	63	I	C	T1c	N0	M0	serous papillary adenocarcinoma	16121.7	798.2	85453.2	9792.32	4086.3	2154.52	23211.2	579292	4375.73	261.31	1399.94	19869.2	24.07	23.27	10.46	628.82	67.73	193.5	153.7	1.44	3.43	24739	104.77	50080.8	4608.76	83.33	7.4	108.86	3.18	6.4	0.38	893.68	88.42	97.53	138.51	4.07	479.43
		OVAR 006	Free Protein	Ovarian	Female	23	I	A	T1a	N0	M0	serous papillary cystadenocarcinoma	9834.44	717.79	56600.2	19438	3678.49	1130.87	14851.2	337201	3543.28	211.46	2890.65	27217.5	12.95	15.55	43.79	146.49	141.82	609.62	88.78	0.2	0.3	6950.7	43.12	21953.4	24260.2	66.22	9.83	79.04	2.56	6.4	1.16	968.95	29.62	28.74	28.01	2.49	387.89
		OVAR 007	Free Protein	Ovarian	Female	26	I	A	T1a	N0	M0	serous papillary cystadenocarcinoma	9665.85	1487.26	72901.1	39115.7	5306.9	3824.87	33394.1	1.09831e+06	5840.31	773.27	8961.62	43602.7	154.95	7.11	95.21	109.57	72.89	193.5	129.89	0.2	1.92	24238.2	57.84	18143.9	10967.7	48.57	6.26	91.81	14.34	6.4	0.46	1126.08	69.71	59.42	48.17	2.55	503.14
		OVAR 008	Free Protein	Ovarian	Female	59	II	B	T2b	N0	M0	serous cystadenocarcinoma	10759.5	1843.12	85048.7	58333.2	7275.79	9292.16	19361.1	215937	6976.28	1481.99	23414.8	26023.2	2198.97	74.77	2175.13	226.33	82.72	3222.76	258.82	0.2	9.48	19193.7	521.63	39376.9	4912.21	176.46	20.77	109.31	2	6.4	0.37	1292.99	83.72	41.36	1410.22	4.87	810.33
		OVAR 009	Free Protein	Ovarian	Female	44	II	B	T2b	N0	M0	serous papillary adenocarcinoma	15580.6	2068.31	35813.9	35585.5	4746.29	2661.69	17156.2	501698	6745.32	1321.86	12234.8	15218.8	392.11	404.51	253.72	3214.25	160.91	4690.57	174.7	10.07	3.71	1464.9	356.95	74840.1	11644.2	92.92	16.48	87.06	7.1	6.4	1.5	999.64	76.25	29.58	404.73	5.11	665.76
		OVAR 010	Free Protein	Ovarian	Female	53	I	A	T1a	N0	M0	serous papillary cystadenocarcinoma	14307.9	1635.69	43889.1	25590.6	4779.44	2255.4	20297.2	923609	5935.9	272.34	11361.3	21799.1	3.7	2.28	41.7	195.28	141.82	311.59	132.23	0.2	3.46	18914.1	132.81	32427	10132.2	73.08	17.46	433.06	2	6.4	0.9	1134.66	4443.82	1033.46	549.17	97.8	909.42
		OVAR 011	Free Protein	Ovarian	Female	68	I	A	T1a	N0	M0	serous papillary cystadenocarcinoma	10116.6	1966.18	40741	36756.9	11.9	4774	44763.4	883538	5719.71	409.91	4393.17	19370.7	99.17	9.52	23.86	286.27	162.64	938.7	350.84	24.86	11.3	10261.8	56.5	12427.4	8829.51	61.02	11.81	36.35	12.39	6.4	0.77	500.65	81.64	59.86	467.37	10.13	1017.6
		OVAR 012	Free Protein	Ovarian	Female	58	I	B	T1b	N0	M0	serous papillary cystadenocarcinoma	9721.85	957.67	112641	50225.4	6790.87	3381.31	36199.3	989591	10605.5	406.02	4057.41	31185.7	76.68	11.19	69.52	340.89	67.09	5369.04	151.12	1.66	12.37	28318.7	54.23	58992.3	18861.8	69.2	20.77	183.28	5.82	6.4	1.09	615.19	44.62	78.89	268.57	4.66	482.11
		OVAR 013	Free Protein	Ovarian	Female	58	I	A	T1a	N0	M0	clear cell adenocarcinoma	3480.07	1890.24	80787.6	51622.8	7519.14	2674.91	23375.5	1.11207e+06	7367.81	1105.1	14471.7	22664.4	50.6	6.76	16.5	336.24	116.32	193.5	251.68	2.14	5.47	16561.5	76.94	47899.4	5128.12	66.58	9.02	77.76	2.8	6.4	0.97	933.58	85.89	77.17	4924.21	6.16	4332.95
		OVAR 014	Free Protein	Ovarian	Female	44	I	B	T1b	N0	M0	endometrioid adenocarcinoma	11123	1459.25	149507	27734.6	10514.5	4847.61	34679.7	969861	12233.8	446.92	14135.3	15492.3	513.62	30.93	2512.62	481.2	175.2	4409.66	615.54	0.2	4.14	43221.9	52.2	31677.7	22891.2	77.71	17.89	115.81	17.03	6.4	0.78	2637.61	169.6	82.3	176.15	6.26	706.27
		OVAR 015	Free Protein	Ovarian	Female	67	I	B	T1b	N0	M0	endometrioid adenocarcinoma	19717.6	1078.32	41617.7	61198.9	5051.47	1873.63	27351.5	1.2178e+06	6196.62	184.79	2474.98	15737	293.78	8.4	5237.94	1053.29	84.24	9963.2	255.39	4.13	17.54	19872.7	39.82	51484.3	7023.04	61.61	17.53	7.86	89.04	18.13	0.86	1969.95	207.47	126.15	720.99	17.45	2719.83
		OVAR 016	Free Protein	Ovarian	Female	61	I	A	T1a	N0	M0	endometrioid adenocarcinoma	20.2	1226.43	57091.9	36195.4	6095.86	1641.51	15.1	986695	15.5	262.7	6762.13	21253.5	23.3	18.36	476.73	1048.47	213.6	4742.23	545.38	3.37	22.56	77981.7	80.78	76705.2	22997.5	129.03	24.25	135.74	48.5	6.4	0.94	2671.19	68.94	76.33	16.84	5.42	825.95
		OVAR 017	Free Protein	Ovarian	Female	47	I	A	T1a	N0	M0	endometrioid adenocarcinoma	20.2	5.6	247.8	23302.4	11.9	1547.76	25693.1	629373	4790.08	5.1	5438.6	30.5	139.17	37.05	196.39	511.82	269.86	28140.5	777.93	22.74	33.84	9618.29	57.47	63821.6	29480.8	77.7	15.24	134.61	16.03	6.4	1.11	1847.18	87.76	43.94	1331.93	5.4	441.01
		OVAR 018	Free Protein	Ovarian	Female	48	I	A	T1a	N0	M0	endometrioid adenocarcinoma	5891.62	650.82	48731	20982.7	4721.41	1486.77	19985.8	597182	5394.74	208.87	2260.34	28928.2	158.62	42.34	306.04	1104.21	269.86	6119.77	439.43	0.2	10.31	30230.5	67.25	41397.1	16324.9	137.09	18.51	146.8	28.08	6.4	1.16	1403.73	90.38	83.88	52.07	5.11	551.68
		OVAR 019	Free Protein	Ovarian	Female	64	I	C	T1c	N0	M0	serous adenocarcinoma	12094.1	1768.85	54221.9	35545.8	5666.16	3696.11	26163.7	1.13045e+06	6647.24	1209.64	12824.6	26251.9	46.37	43.91	58.86	111.98	24.67	193.5	139.62	1.82	6.53	12514.8	30.84	18046.2	14832	51.1	11.77	95.36	2.35	6.4	0.4	1059.58	73.74	54.57	958.4	4.22	688.26
		OVAR 020	Free Protein	Ovarian	Female	43	I	B	T1b	N0	M0	endometrioid adenocarcinoma	10817.1	1766.91	92803.5	27965.7	5369.92	2014.45	15692.1	300167	8701.31	2216.42	19178.4	16234.1	46.62	4.96	1349.79	1125.24	332.58	24968	459.37	0.2	19.27	41437.1	59.55	125847	18897.7	100.51	16	134.09	11.82	6.4	1.2	1994.75	84.85	91.95	352.9	3.1	643.83
		OVAR 021	Free Protein	Ovarian	Female	54	I	A	T1a	N0	M0	serous cystadenocarcinoma	4951.46	728.47	51219.1	26468.8	4279.67	1972.27	20383.2	452693	4903.79	536.78	6453.06	19156	3.33	2.8	13.35	127.84	94.71	2033.54	190.14	1.36	4.68	22291.9	55.03	10533	3273.09	81.69	8.38	53.16	6.01	24.89	0.77	1043.52	53.86	102.59	68.45	7.57	459.28
		OVAR 022	Free Protein	Ovarian	Female	61	I	A	T1a	N0	M0	endometrioid adenocarcinoma	8600.58	1328.02	62148.7	44819.8	4668.27	2421.23	29410.1	700274	5562.7	665.43	6170.82	16212.2	17.16	20.94	210.7	456.15	57.13	882.39	122.33	0.2	6.36	21715.1	92.84	14170.5	7425.33	56.07	14.17	112.31	2	6.4	0.32	8.4	54.89	124.44	70.32	2.54	529.39
		OVAR 023	Free Protein	Ovarian	Female	46	II	A	T2a	N0	M0	endometrioid adenocarcinoma	32187.4	2471.81	1.00032e+06	47401.2	3647.83	17.9	23367.4	1.3939e+06	6463.44	273.88	5453.35	15863.4	57.34	8.5	70.45	1758.02	255.25	284030	821.75	66.56	100.61	2809.79	127.96	93632.8	26392.1	276.39	89.04	68.79	30.36	143.51	3.48	3322.14	76.72	61.45	543.04	24.98	941.92
		OVAR 024	Free Protein	Ovarian	Female	74	I	A	T1a	N0	M0	endometrioid adenocarcinoma	6143.91	1884.34	66409.6	54567.5	11.9	1573.61	14459.9	577798	5214.81	701.25	6515.89	22682.2	3.28	19.3	74.08	268.43	57.13	2628.4	110.79	0.2	2.68	46212.6	64.78	19339.8	9263.83	83.08	10.1	198.55	2	6.4	0.13	1024.28	77.19	78.26	2747.93	6.96	689.43
		OVAR 025	Free Protein	Ovarian	Female	76	I	C	T1c	N0	M0	endometrioid adenocarcinoma	1992.07	1041.51	62042.9	58635.9	6238.55	2086.44	30275.4	642532	8413.06	365.1	6390.27	25561.9	108.74	15.97	527.93	1582.38	68.09	5717.16	98.89	0.2	3.97	2186.61	154.63	54812.2	14569.1	75.56	12.84	74.81	2	6.4	0.61	1617.05	52.38	75.92	93.81	5.51	490.17
		OVAR 026	Free Protein	Ovarian	Female	48	I	C	T1c	N0	M0	endometrioid adenocarcinoma	8572.13	1458.68	39823.5	48805.9	5149.59	2723.47	31217.7	1.02705e+06	6767.19	927.85	12300.2	33225.3	404.02	9.43	117.58	2365.9	115.03	24688.3	122.79	0.2	10.86	9258.6	60.85	50825.8	14892.8	74.72	9.61	123.45	2.98	6.4	0.56	1017.03	96.01	47.66	308.27	4.79	443.78
		OVAR 027	Free Protein	Ovarian	Female	40	I	A	T1a	N0	M0	serous adenocarcinoma	10264.5	1494.9	134295	30710.8	5232.13	2870	12204.3	481512	8323.81	1652.87	7780.22	7286.01	251.44	23.79	111.5	279.08	116.44	193.5	146.13	2.9	5.61	70794.1	61.58	10905	3915.27	75.68	11.33	96.32	8.5	6.4	0.87	906.84	85.82	59.61	49.73	4.08	447.47
		OVAR 028	Free Protein	Ovarian	Female	44	I	B	T1b	N0	M0	serous papillary adenocarcinoma	8812.5	374.04	47956.1	39276.8	4769.71	2852.18	13699.8	473981	5150.11	207.34	4772.67	20208.6	33.96	13.02	31.78	207.1	93.4	193.5	106.55	1.37	2.13	20852.8	52.05	3267.8	7394.29	76.68	7.46	62.76	6.84	6.4	0.74	1175.47	69.71	101.08	74.79	3.95	647.51
		OVAR 029	Free Protein	Ovarian	Female	64	I	A	T1a	N0	M0	endometrioid adenocarcinoma	12267.9	1389.42	77048.3	36753.3	6237.03	4586.46	34602.7	907099	8177.19	381.93	3192.32	34058.7	329.78	23.32	2338.4	207.24	82.3	2886.32	213.74	2.18	10.43	71197.9	37.06	58668.6	10988.6	65.36	18.07	173.25	2	6.4	0.46	2113.13	1329.65	452.27	188.97	18.2	501.78
		OVAR 030	Free Protein	Ovarian	Female	54	I	B	T1b	N0	M0	serous adenocarcinoma	12392.1	1809.38	110046	53527.1	6692.73	1835.98	29063.2	412618	7243.18	161.19	1712.9	39273.4	645.6	16.83	107.98	101.87	56.04	193.5	78.78	0.2	10.67	51820.5	92.01	2836.08	3405.2	51.1	8.61	199.53	3.15	6.4	0.4	1823.07	165.06	134.89	427	10.15	568.45
		OVAR 031	Free Protein	Ovarian	Female	29	I	A	T1a	N0	M0	dysgerminoma	9836.16	1028.24	61402.3	48352.8	6162.3	1598.84	19677.4	402572	5967.67	38.69	237.57	36861.9	6.46	9	34.32	254.43	234.19	8283.49	215.55	3.72	5.19	26409.2	99.55	17724.6	18720.2	165.81	15.9	146.76	22.29	62.61	2.61	1241.08	140.02	206	76.89	8.05	2473.63
		OVAR 032	Free Protein	Ovarian	Female	68	I	A	T1a	N0	M0	mucinous adenocarcinoma	16071.1	757.43	37215.2	25543.2	4122.46	1244.83	40424.2	517318	4601.98	172.9	3586.35	19634.1	5.48	7.06	55.01	474.3	175.2	16428	548.57	48.73	32.2	370133	68.27	49903.7	60121.2	120.91	32.1	32.03	6.69	6.4	0.91	2414.58	254.85	144.51	4617.9	25.56	2744.97
		OVAR 033	Free Protein	Ovarian	Female	41	I	A	T1a	N0	M0	clear cell adenocarcinoma	10584.3	1782.17	59534.2	26461.6	5458.87	3404.22	16267	940059	7794.14	728.18	9946.89	21202.5	53.96	5.23	463.27	215.34	120.75	1766.02	108.96	0.2	3.49	6572.2	32.96	47862.2	23330.1	73.16	9.31	113.61	7.15	6.4	0.91	1514.46	12.93	15.44	9.37	0.01	89.06
		OVAR 034	Free Protein	Ovarian	Female	59	I	A	T1a	N0	M0	serous adenocarcinoma	13549	1836.6	39759.3	25079.7	3837.23	629.53	28663	723802	6652.3	762.27	8802.25	35636.3	153.51	7.26	259.62	2196.81	112.37	193.5	109.9	0.2	31.37	1534.98	24.63	13462.4	14591.6	64.49	13.11	92.49	5.81	6.4	0.84	1212.74	128.7	181.11	141.91	7.37	1538.69
		OVAR 035	Free Protein	Ovarian	Female	58	I	A	T1a	N0	M0	mucinous adenocarcinoma	16573.8	2886.65	68878.9	73189.2	4748.75	3408.97	27023.6	1.13898e+06	8325.44	1177.64	14261.6	21022.7	79.54	6.88	23291.5	1815.05	68.09	5326.94	288.92	16.6	44.62	20830.5	206.71	30290.8	7139.39	90.47	20.69	113.38	2	471.72	0.98	1186.19	252.08	103.97	2785.57	15.37	625.41
		OVAR 036	Free Protein	Ovarian	Female	37	I	A	T1a	N0	M0	mucinous cystadenocarcinoma	34971.8	1362.03	62180.2	27479.7	4987.96	2776.01	26708.8	776058	9515.62	167.04	2640.92	11741	926.89	39.14	145.39	390.91	68.09	19787.2	468.37	28.94	51.25	7750.1	76.93	40337.6	12043.4	71.69	29.49	56.7	2	6.4	0.69	1360.87	360.78	128.83	8329.85	12.9	628.55
		OVAR 037	Free Protein	Ovarian	Female	62	II	A	T2a	N0	M0	serous papillary cystadenocarcinoma	9580.06	1272.12	36684.6	14269.1	4091.54	1122.65	16239.6	445762	6389.86	659.81	9468.52	18038.1	174.46	6.03	53.95	324.85	145.47	3819.68	208.87	1.63	13.2	7103.26	70.13	36054.4	19356.8	70.6	10.5	101.68	7.82	13.63	0.6	1604.94	137.62	104.44	439.1	9.61	428.39
		OVAR 038	Free Protein	Ovarian	Female	33	I	A	T1a	N0	M0	serous and mucinous adenocarcinoma	9154.64	485.93	41272	36897.9	4914.35	679.83	9942.49	681201	5229.77	532.37	3491.05	7646.22	63.05	4.2	139.55	1834.72	182.5	8572.63	189.53	3.73	4.85	5712.84	83.82	15356.2	20975.2	91.48	10.37	71.9	16.27	59.36	1.51	754.15	169.32	132.85	63.26	5.9	409.17
		OVAR 039	Free Protein	Ovarian	Female	67	I	A	T1a	N0	M0	serous adenocarcinoma	10139.8	1149.55	36298	32676.6	4842.75	692.01	19007.3	740837	8580.41	557.05	6557.49	23081.2	141.3	6.91	486.99	386.04	110.91	938.7	114.25	3.31	2.62	33166.7	38.82	3815.64	13252.9	83.87	9.28	81.26	8.98	6.4	0.88	522.45	102.33	141.18	328.19	10.33	350.1
		OVAR 040	Free Protein	Ovarian	Female	40	I	A	T1a	N0	M0	endometrioid adenocarcinoma	14099.4	2768.81	56976.8	51665.1	6438.4	398.96	25870	1.06022e+06	6992.89	412.43	1773.14	15170.9	5.84	15.19	44.83	120.83	93.02	193.5	236.99	4.76	29.88	2093.46	37.06	47329.2	13873.8	77.12	33.12	58.72	2	6.4	0.58	2356.12	172.85	108.49	95.96	8.21	888.3
		OVAR 041	Free Protein	Ovarian	Female	21	I	B	T1b	N0	M0	endometrioid adenocarcinoma	6540.74	462.48	45793.4	25629.3	2953.06	740.05	27676.3	316877	6727.45	354.36	7086.28	20118.1	15.09	8.43	50.62	140.35	183.61	193.5	213.99	2.52	3.82	23958.7	77.24	13123.5	77519	104.48	16.41	81.71	6.93	6.4	1.99	588.07	60.66	156.29	306.1	15.96	7631.35
		OVAR 042	Free Protein	Ovarian	Female	52	I	A	T1a	N0	M0	mucinous cystadenocarcinoma	7292.36	2022.93	75767.2	33812.8	5182.1	2253.25	21637.6	662379	6697.49	906.8	10372.7	27422.8	2.8	10.04	33.47	164.45	94.45	193.5	137.99	0.2	6.39	29173.3	89.29	22987.9	75155	91.09	15.7	84.38	4.85	6.4	0.52	935.86	251	228.86	245.95	27.98	7683.4
		OVAR 043	Free Protein	Ovarian	Female	52	II	A	T2a	N0	M0	endometrioid adenocarcinoma	9156.31	1395.41	76195.1	18078.4	11.9	927.55	11580	388142	13139.4	992.06	6432.56	6972.7	548.96	13.74	328.48	107.78	303.62	21317.5	566.03	38.93	27.63	8990.1	46.47	53781.1	7628.07	124.42	17.13	58.88	16.99	87.42	0.92	661.44	718.33	59.72	7493.45	20.19	4348.96
		OVAR 044	Free Protein	Ovarian	Female	57	I	C	T1c	N0	M0	serous papillary adenocarcinoma	8041.98	1405.09	52232.8	45603.9	6788.2	1906.71	23540.8	788058	11733.9	283.29	2171.98	16492.6	39.68	12.15	106.03	405.54	144.15	193.5	196.84	0.2	4.46	49816.1	51.17	20985.4	7704.09	97.8	9.92	132.38	5.54	6.4	0.42	578.89	753.94	378.18	2440.63	17.04	8679.66
		PDAC 001	Free Protein	Pancreatic	Female	60	I	A	T1	N0	M0	ductal adenocarcinoma	7912.8	581.8	68132.5	12287	4302.91	3071.87	23746.8	824303	4151.23	162.43	13547.8	20702.9	1.2	17.67	65.76	176.17	68.09	882.39	144.49	0.2	8.61	17117	67.03	13311.3	43812.2	51.98	10.57	159.61	29.55	6.4	0.13	1721.93	49.73	57.6	419.52	4.53	491.47
		PDAC 002	Free Protein	Pancreatic	Female	49	II	B	T3	N1	M0	ductal adenocarcinoma	9640.42	1264.15	116191	36738.4	6763.35	2103.43	24034.3	1.00722e+06	5491.5	786.83	11483.9	23357.7	3.62	6.42	190.74	805.41	46.18	5326.94	239.21	0.2	8.61	7497.21	52.12	30086.6	57963.6	39.42	12.84	85.18	2	6.4	0.13	1803.08	160.31	105.54	1636.46	8.44	687.99
		PDAC 003	Free Protein	Pancreatic	Female	65	II	A	T3	N0	M0	ductal adenocarcinoma	12713	1148.58	73828.6	18496.2	6043.25	2723.47	22071.9	434749	7131.9	1945.24	8289.78	21206.7	3.62	16.08	655.2	269.13	57.13	1619.96	321.51	0.2	4.58	11411.5	41.22	27668.9	70625	67.89	10.1	91.71	2	6.4	0.52	1617.05	129.41	55.78	164.74	6.99	1152.11
		PDAC 004	Free Protein	Pancreatic	Female	60	II	A	T3	N0	M0	ductal adenocarcinoma	18951.5	2108.18	28356.1	28859.4	5295.09	1024.48	28817.1	1.17551e+06	4385.17	530.18	5422.28	27087.1	14.42	9.58	66.75	234.65	85.26	193.5	134.65	3.02	10.51	2186.34	19.42	84276.8	6397.98	213.83	10.66	55.37	3.48	6.4	0.54	1372.12	83.88	59.23	2785.82	6.67	724.32
		PDAC 005	Free Protein	Pancreatic	Female	58	II	A	T3	N0	M0	ductal adenocarcinoma	7939.92	1050.35	116572	54244	8471.59	3114.7	35417.5	693388	4338.07	167.8	1136.39	24025.6	5.86	4.87	111.99	175.11	57.73	2274.85	176.4	0.81	6.3	6736.62	87.9	38421	97741.1	52.9	14.13	137.81	2	6.4	0.99	761.9	142.41	58.69	74.19	8.16	1096.51
		PDAC 006	Free Protein	Pancreatic	Female	56	II	B	T3	N0	M0	ductal adenocarcinoma	10207.9	2116.72	80160.3	77948.1	11508.5	3725.2	31761	903247	7710.03	235.65	5632.07	19893	14.15	9.47	171.44	2062.57	55.92	3195.21	241.38	34.71	6.96	3927.81	56.21	52861.5	92117.8	65.97	12.41	114.99	4.12	6.4	0.24	1316.24	116.8	59.14	440.17	6.35	668.25
		PDAC 007	Free Protein	Pancreatic	Female	66	II	A	T3	N0	M0	ductal adenocarcinoma	11599	1594.56	39065.2	19075	4380.47	1934.42	17335.6	591714	6778.14	1834.61	5577.71	16151.2	8.27	14.96	3313.02	815.08	140.81	7537.41	248.28	17.82	16.12	2623.9	69.25	42550.3	15745.5	111.87	15.68	144.61	8.45	124.26	1.85	1464.07	78.14	43.62	711.73	6.61	598.6
		PDAC 008	Free Protein	Pancreatic	Female	63	II	B	T3	N1	M0	ductal adenocarcinoma	10724.4	1784.46	59653	76243.3	6298.45	3489.54	41104.2	1.10423e+06	8276.37	813.99	12169.4	32327.7	6.46	12.36	1609.95	1755.03	76.54	193.5	126.98	1.03	6.54	2354.43	43.03	17453.9	107781	118.06	10.31	93.56	4.04	51.39	0.56	1796.28	85.74	138.08	266.29	6.58	1782.75
		PDAC 009	Free Protein	Pancreatic	Female	59	II	B	T3	N1	M0	ductal adenocarcinoma	7212.18	336.53	35634.4	26191	4722.87	1423.01	26730.1	477349	3784.96	286.5	3854.57	19178	13.36	9.71	1348.41	562.27	813.09	9496.12	168.37	2.15	5.84	13280.2	49.66	12756.5	47043	174.96	15.11	133.16	8.5	63.51	1.95	1552.14	77.51	26.26	355.36	3.47	453.73
		PDAC 010	Free Protein	Pancreatic	Female	65	I	B	T2	N0	M0	ductal adenocarcinoma	17949.9	2727.49	113875	68959.9	7396.47	4303.76	28477.5	1.21613e+06	8657.16	582.39	4884.79	41589.9	2.64	6.48	498.49	142.38	57.89	193.5	248.72	0.2	2.36	8690.57	66.51	285192	180589	43.67	12.84	63.68	2	6.4	0.23	1215.01	282.43	31.81	496.94	2.32	501.38
		PDAC 011	Free Protein	Pancreatic	Male	57	II	B	T2	N1	M0	ductal adenocarcinoma	23646.8	1822.35	141715	67933.8	10449	2170.44	19656.8	830527	10915.4	1040.02	13968.7	8917.3	5.55	9.99	83.24	601.25	79.48	1441.14	233.53	3.5	15.15	1078.58	66.31	51980.1	33580.1	86.58	15.33	41.94	2424.5	23.64	0.65	1427.86	194.06	83.45	436.98	5	1129.39
		PDAC 012	Free Protein	Pancreatic	Female	64	I	B	T2	N0	M0	ductal adenocarcinoma	11438.5	1354.42	40462.4	51496.1	6390.39	2464.68	23416.2	792898	5100.53	598.64	12693.4	32547.2	2.99	3.79	315.2	576.25	125.93	938.7	119.63	0.2	2.05	12552.8	48.89	5571.91	19490.5	67.58	9.19	104.36	4.3	11.07	0.69	1092.59	53.27	74.88	95.61	3.39	448.62
		PDAC 013	Free Protein	Pancreatic	Female	55	I	B	T2	N0	M0	ductal adenocarcinoma	8101.82	1407.39	58959.4	58189.2	6430.4	1786.06	24302.8	519279	6739.86	904.99	11255.9	51321.9	14.22	8.07	1007.76	373.22	55.71	193.5	361.41	0.2	3.51	6364.15	21.42	3577.03	286827	83.33	10.97	89.65	22.96	6.4	0.83	704.31	58.77	63.43	226.19	3.5	570.96
		PDAC 014	Free Protein	Pancreatic	Female	66	II	A	T3	N0	M0	ductal adenocarcinoma	9684.93	1533.14	60876.6	51425.7	4279.67	2295.9	20857.8	1.06576e+06	5160.05	829.87	12693.4	21675.7	8.29	5.38	1911.22	756.83	125.79	875.1	113.1	0.2	7.15	3310.68	43.12	31263.4	189955	59.33	10.03	97.79	2	6.4	0.65	871.64	84.85	58.27	354.75	5.34	767.27
		PDAC 015	Free Protein	Pancreatic	Female	68	II	B	T1	N1	M0	ductal adenocarcinoma	10849.1	1847.04	108062	73580.2	7698.1	2696.96	8432.32	873519	8187.73	902.71	8737.31	25391.8	4.6	2.67	54.14	124.88	93.52	193.5	202.12	0.2	4.72	12067.6	64.94	32670.7	67341.5	82.05	12.25	116.55	3.87	6.4	0.76	1760.7	103.76	205.82	112.13	5.84	2251.36
		PDAC 016	Free Protein	Pancreatic	Male	68	I	B	T2	N0	M0	ductal adenocarcinoma	8929.64	1714.39	89085.4	51425.7	11.9	2050.4	15281.9	941838	5603.53	868.51	10282.5	38961.8	7.24	17.82	1947.17	2195.42	75.31	2224.13	173.95	0.2	6.4	4796.8	82.01	57529.6	80103	89.36	15.97	129.16	1193.21	25.04	0.58	1352.93	98.02	93.94	729.22	4.22	656.71
		PDAC 017	Free Protein	Pancreatic	Female	59	II	B	T1	N1	M0	ductal adenocarcinoma	9067.04	1549.19	41544.4	32106.3	5569.82	1626.84	25270	1.17589e+06	6452.69	869.77	7320.97	23040.3	1.8	14.9	111.27	121.25	79.08	1111.42	138.95	1.34	4.52	1380.48	46.02	38416.2	16529.7	102.22	7.31	90.95	5.08	6.4	1.49	1184.48	52.92	84.35	74.96	5.91	1796.57
		PDAC 018	Free Protein	Pancreatic	Male	66	II	B	T2	N1	M0	ductal adenocarcinoma	12078	2459.55	40578.3	31124.6	5896.13	2630.89	17116.9	1.05644e+06	7481.2	764.24	11549	25311.3	2.12	19.48	39.03	1575.06	118.09	347.77	236.17	2.63	6.02	1913.68	54.17	49543.7	44094.8	72.99	13.28	80.93	1137.54	6.4	0.55	3309.17	131.78	150.01	248.03	8.37	2011.94
		PDAC 019	Free Protein	Pancreatic	Female	68	II	B	T2	N1	M0	ductal adenocarcinoma	15107.1	1254.14	70481	68803.6	8102.95	384.95	33908.3	1.11786e+06	7131.9	182.38	3169.32	37834.2	10.01	49.41	646.28	560.04	78.03	1441.14	305.71	1.68	7	43615.2	91.01	47514.6	103476	88.54	12.43	82.18	12.51	24.89	0.6	1310.15	195.39	101.54	1740.98	12.77	1269.61
		PDAC 020	Free Protein	Pancreatic	Male	52	I	A	T1	N0	M0	ductal adenocarcinoma	11512.4	2927.71	128508	48499.3	6502.47	3004.32	21836.9	219003	9780.67	2426.26	31890.9	29963.9	3.53	6.86	1311.41	1080.92	123.83	193.5	176.23	0.2	7.79	1070.73	55.01	90671.5	311949	79.83	9.92	85.69	806.18	18.72	0.46	1230.34	55.79	31.6	698.73	2.89	413.27
		PDAC 021	Free Protein	Pancreatic	Female	64	I	B	T2	N0	M0	ductal adenocarcinoma	13924	1782.51	73210.4	5920.4	5326.59	702.79	27753.9	791454	6463.44	1714.9	21985.4	25857.4	3.62	10.73	531.97	853.36	97.63	1438.6	141.77	0.2	4.95	3589.65	45.22	50337.7	163922	56.26	6.68	84.14	2	6.4	0.37	586.06	80.04	74.27	405.94	4.93	814.36
		PDAC 022	Free Protein	Pancreatic	Female	56	II	B	T3	N1	M0	ductal adenocarcinoma	11730	2339.35	75279.4	133600	6276	4537.24	40675.8	1.1454e+06	4894.02	285.6	4539.36	17175.4	33.48	5.94	2081.68	963.45	68.79	1879.09	189.71	1.13	2.87	3594.57	50.04	7354.36	232969	64.5	17.94	149.2	3.15	6.4	0.51	1680.13	127.87	61.53	1598.58	12.52	1245.78
		PDAC 023	Free Protein	Pancreatic	Female	50	II	B	T3	N1	M0	ductal adenocarcinoma	11959.2	577.37	53422	64874.4	6635.85	1782.37	34937.1	1.18412e+06	6260.28	481.21	2927.58	24329	3.52	12.2	156.24	228.19	82.04	1441.14	172.22	0.2	5.85	6520.73	122.26	60861.9	23045.1	96.14	17.52	182.68	2	6.4	0.49	1649.53	102.53	93.07	138.57	5.99	1908.77
		PDAC 024	Free Protein	Pancreatic	Male	49	II	B	T3	N1	M0	ductal adenocarcinoma	11663.2	2365.88	157914	38726.7	6430.4	3121.58	18213.3	1.24323e+06	5840.31	918.7	20291.5	18628.6	9.52	13.6	514.8	242.37	62.94	193.5	142.99	0.2	13.7	2640.47	36.56	44878.8	15518	76.7	11.05	84.68	211.03	6.4	0.45	2715.39	163.79	53.61	2486	6.64	719.21
		PDAC 025	Free Protein	Pancreatic	Female	63	II	B	T3	N1	M0	ductal adenocarcinoma	14066.9	1396.02	43336.3	22249.1	4039.98	2434.26	24429.2	586341	9067.36	1446.56	11288.5	19156	13.19	2.46	1790.55	352.54	129.42	193.5	205.84	7.17	10.04	1289.84	29.44	31332.8	143649	83.36	12.1	92.87	8.27	50.6	0.96	1040.66	80.68	42.52	547.71	7.59	785.99
		PDAC 026	Free Protein	Pancreatic	Female	70	II	B	T2	N1	M0	ductal adenocarcinoma	19060.2	2158.99	113031	36619.7	8348.14	974.36	20142.4	855633	5562.7	366.19	2263.45	16168.4	11	5.76	13.5	627.74	81.51	965.11	709.02	11.68	49.33	2688.09	111.91	84520.4	41008	50.57	27.2	15.13	2.08	145.48	0.45	1491.18	316.27	56.8	1910.24	5.72	639.09
		PDAC 027	Free Protein	Pancreatic	Female	57	II	B	T2	N1	M0	ductal adenocarcinoma	3814.48	1718.27	45264.9	45672.8	5212.47	1769.44	36620.4	638742	3685.96	484.14	2712	15867.7	2.43	11.27	160.8	245.12	72.62	193.5	156.46	0.2	4.88	31046	54.52	2814.21	86274.8	52.15	13.98	90.68	2.82	78.92	0.49	1066.13	132.96	55.3	734.29	6.48	923.97
		PDAC 028	Free Protein	Pancreatic	Female	61	II	B	T3	Nx	M0	ductal adenocarcinoma	11253.9	1197.4	99729.4	56428.8	9520.45	1835.72	33730	645317	8430.96	323.1	5433.3	26746.1	19.49	26.96	347.64	630.75	112.65	1174.4	339.58	1.08	13.45	4523.02	68.11	70277.2	22135.5	84.27	8.58	74.08	2	6.4	0.59	2272.44	426.33	78.08	1201.93	6.88	1193.56
		PDAC 029	Free Protein	Pancreatic	Female	71	I	B	T2	N0	M0	ductal adenocarcinoma	10548.3	1251.81	38201.2	43900.8	4539.23	822.32	14702	611300	3128.1	259.87	2911.51	17432.3	2.15	12.66	127.39	1109.75	107.47	907.66	160.62	5.47	2.97	1562.48	30.38	55430.4	106565	124.49	10.86	58.74	2	6.4	0.65	1367.74	83.87	91.02	149.77	3.41	892.36
		PDAC 030	Free Protein	Pancreatic	Male	59	I	B	T2	N0	M0	ductal adenocarcinoma	13735.1	2223.12	73096.1	72921.4	8065.48	3225.32	24984.3	1.14318e+06	10236.5	2243.53	30582.8	33073.9	9.81	7.59	629.18	292.72	97.63	311.59	161.81	0.2	3.62	2871.31	64.99	81997.7	2588.92	47.02	8.36	33.66	507.95	6.4	0.48	1246.04	156.87	98.38	1252.15	5.71	650.56
		PDAC 031	Free Protein	Pancreatic	Female	61	I	B	T2	N0	M0	ductal adenocarcinoma	8995.24	1073.98	32748.5	27832.6	5862.18	1437.34	14963.6	1.09983e+06	6737.95	548.51	5337.15	16430.1	403.86	21.06	397.48	133.9	141.04	7440.49	155.19	0.2	1.64	1640.14	56.95	34430.1	9858.71	75.74	11.81	77.27	8.2	6.4	0.85	900.75	71.29	51.97	161.84	4.83	1328.78
		PDAC 032	Free Protein	Pancreatic	Female	60	I	A	T1	N0	M0	ductal adenocarcinoma	9412.7	1376.32	49551.2	38694.2	11.9	710.32	30010.5	1.05602e+06	9619.13	782.44	8127.54	18261.3	3.77	10.71	54.37	76.3	82.3	193.5	122.3	0.2	0.77	7404.74	25	43136.1	383405	56.1	6.84	79.48	12.81	6.4	1.1	832.59	74.74	52.81	30.53	7.58	374.56
		PDAC 033	Free Protein	Pancreatic	Male	72	I	B	T2	N0	M0	ductal adenocarcinoma	13632.6	1425.28	53437.2	71813.2	11.9	1948.84	27794.6	1.21043e+06	8263.25	613.2	8984.42	25532	10.28	7.44	1305	344.54	155.73	2009.16	145.05	1.58	2.58	9723.83	95.49	31469.2	27782.6	80.02	11.35	114.98	1265.81	147.95	0.88	1300	46.28	70.53	1453.92	10.15	550.45
		PDAC 034	Free Protein	Pancreatic	Male	64	I	B	T2	N0	M0	ductal adenocarcinoma	8193.01	1278.76	66630.8	52557.6	6056.89	2652.28	32591	1.23233e+06	7112.32	542.64	6830.22	43316.5	3.61	7.87	360.26	389	67.09	193.5	156.49	0.2	2.62	3000.81	35.56	33577.1	57528.9	59.38	7.52	93.68	1257.79	6.4	0.34	1580.96	55.96	67.04	648.97	8.53	470.61
		PDAC 035	Free Protein	Pancreatic	Female	70	I	B	T2	N0	M0	ductal adenocarcinoma	4931.79	2030.21	69861.1	34595.3	5512.23	1259.54	23645.6	819047	10061.2	1674.49	12503.4	20686.7	7.98	3.5	2003	311.56	106.3	193.5	132.93	0.2	1.89	2181.39	37.43	25026.3	11149.2	51.15	9.38	92.8	1048.24	6.4	0.43	479.84	64.78	73.68	376.51	8.5	659.36
		PDAC 036	Free Protein	Pancreatic	Female	72	I	B	T2	N0	M0	ductal adenocarcinoma	3311.89	1478.14	52473.1	38952.1	11.9	2563.3	29180	1.07992e+06	8159.84	1059.6	7853.88	51787.6	4.97	2.77	111.65	1377.23	103.74	193.5	91.8	17.09	5.79	1999.75	39	49795.1	148085	86.22	8.94	100.3	2.44	6.4	0.58	1418.29	71.55	63.76	492.32	7.75	1543.64
		PDAC 037	Free Protein	Pancreatic	Male	58	I	B	T2	N0	M0	ductal adenocarcinoma	20177	4564.67	92716.3	43217.8	8485.84	4242.71	23282.3	1.17911e+06	11026.6	2247.1	25440.1	26329.9	32.83	5.64	5143	356.54	82.3	1153.98	184.41	0.2	6.54	2394.1	69.21	128618	13362.3	53.58	16.33	91.36	606.94	6.4	0.46	3154.28	34.93	0.05	19.64	0.01	74.71
		PDAC 038	Free Protein	Pancreatic	Female	64	I	B	T2	N0	M0	ductal adenocarcinoma	9922.17	1459.25	127062	27869.3	5741.57	1697.2	28979.7	417667	6333.06	272.34	2425.36	29457.4	2.24	15.36	59.24	111.63	113.41	193.5	151.59	0.2	4.39	44459.3	33.18	57863.8	159728	74.51	29.27	159.37	3.94	21.59	1.36	2080.96	72.74	85.14	187.26	7.75	986.66
		PDAC 039	Free Protein	Pancreatic	Male	74	I	A	T1	N0	M0	ductal adenocarcinoma	9770.39	598.32	70563.8	27795.8	3594.98	898.18	8871.82	429408	3905.04	132.51	2458.4	19413	8.37	17.11	173.83	340.87	109.86	193.5	197.13	0.2	7.05	3752.77	258.46	20442	106118	91.04	19.19	86.44	406.85	29.41	0.79	1457.63	85.77	99.73	377.35	5.87	697.68
		PDAC 040	Free Protein	Pancreatic	Female	66	I	B	T2	N0	M0	ductal adenocarcinoma	8156.89	829.24	34485.3	29407.2	3849.03	650.85	23430.2	391894	3803.26	289.71	1865.78	11628.4	3.24	29.76	145.42	264.48	165.77	193.5	151.59	0.2	4.02	7537.63	29.63	14187.1	118333	95.3	11.92	126.1	7.91	23.31	1	1263.64	70.13	93.12	306.78	5.86	685.37
		PDAC 041	Free Protein	Pancreatic	Male	69	I	B	T2	N0	M0	ductal adenocarcinoma	12165.2	2419.85	114684	37756.2	4952.24	2294.48	21809.8	620447	8945.44	1906.08	16695.8	21167	4.14	18.03	10.83	257.32	94.45	193.5	219.66	0.2	12.93	4786.12	158.4	28853.8	42182	84.36	11.38	140.34	1086.34	6.4	0.42	1264.02	63.74	171.59	4287.31	20.15	2731.46
		PDAC 042	Free Protein	Pancreatic	Female	59	I	B	T2	N0	M0	ductal adenocarcinoma	17255.7	2049.07	83363.4	57480.2	4901.33	3048.93	22031.7	771082	6617.17	756.04	6563.12	16683.6	3.2	7.24	50.2	487.36	3.6	193.5	137.16	0.2	1.26	26947.8	44.02	50631.3	232194	61.45	8.86	178.86	2	6.4	0.03	2589.35	67.2	47.16	1120.97	0.01	246.35
		PDAC 043	Free Protein	Pancreatic	Female	74	II	A	T3	N0	M0	ductal adenocarcinoma	8946.9	346.51	49223.6	44010.3	4806.53	1570.68	19442.8	783617	5480.54	98.44	4797.08	15539	7.04	3.29	11083	489.12	100.56	193.5	416.4	0.2	1.56	9258.33	52.04	43026.6	201352	42.88	7.33	85.69	2.19	6.4	0.51	1289.46	71.55	79.4	315.07	7.16	778.22
		PDAC 044	Free Protein	Pancreatic	Male	59	II	A	T3	N0	M0	ductal adenocarcinoma	10398.1	2886	56573.6	37007.8	5080.34	925.26	18867.7	901388	4129.22	274.52	3931.35	24307.1	4.43	9.2	76.14	463.1	212.64	6922.58	314.32	1.45	13.47	2946.45	87.26	44045.1	53296.3	154.31	22.84	125.42	440.3	6.4	2.03	1503.75	92.87	69.05	1925.29	7.23	616.82
		PDAC 045	Free Protein	Pancreatic	Female	53	I	B	T2	N0	M0	adenocarcinoma	13214.2	1367.98	57967.6	58416.4	6737.66	1926.95	35474.3	1.02477e+06	2863.24	246.29	902.44	12415.7	4.95	11.91	84.2	295.06	99.28	2030.48	108.46	0.2	6.24	11094.4	110.36	42261.2	309869	137.14	13.05	150.8	4.27	170.33	0.58	1145.06	79.77	113.63	142.03	4.92	646.6
		PDAC 046	Free Protein	Pancreatic	Male	70	II	B	T2	N1	M0	adenocarcinoma	3417.97	1481.84	170848	67478.5	10544.9	731.91	19881.4	1.18252e+06	4065.99	959.19	3224.19	2794.39	11.37	8.71	371.96	514.46	230.67	6819.29	380.46	11.21	30.45	3148.99	62.08	115749	43376.4	119.86	19.59	64.77	545.01	170.57	1.56	1248.42	269.34	111.27	982.11	8.43	578.55
		PDAC 047	Free Protein	Pancreatic	Male	63	II	B	T1	N1	M0	adenocarcinoma	9441.92	1240.52	123149	62411.6	9091.34	5531.08	38989.8	681559	4507.1	841.68	1621.82	12662.7	1.88	6.48	94.49	816.46	68.73	193.5	188.47	1.28	10.05	5124.04	65.13	55050.7	78411.3	101.53	9.82	86.75	892.09	7.07	0.37	1962.73	106.77	95.08	1903.09	6.91	577.85
		HC 001	Free Protein	Control	Female	61							10100	1795.21	61150.9	40475.2	5983.97	1541.29	36822.2	1.08569e+06	15.5	925.55	8870.19	28004.5	3.01	8.43	14.1	21.53	152.93	1684.67	324.67	2.12	8.83	42990.1	229.27	48086	14342.3	81.14	23.16	190.39	9.06	25.72	0.75	2185.49	84.54	96.31	40.18	7.74	561.26
		HC 002	Free Protein	Control	Female	64							11982.1	1892.7	74455.4	32317	6916.11	1950.79	35980.3	1.15477e+06	10643.5	1139.1	14901.1	30473.8	1.95	7.19	8.21	7.25	120.05	193.5	268.32	0.2	10.22	34668.2	121.04	19350.5	6081.76	69.25	16.02	167.4	5.75	82.92	0.85	1621.58	45.81	71.92	21.93	8.56	442.68
		HC 003	Free Protein	Control	Female	71							9768.58	902.15	93862.6	35132.3	7282.31	2050.55	31869.1	531251	7543.36	259.66	9384.32	24316.8	4.32	12.91	30.03	149.96	305.9	6266.74	395.14	4.95	7.49	85310.6	221.54	10708.3	16565.3	169.76	11.46	55.49	5.4	33.91	0.99	881.34	62.85	101.65	11.97	8.65	636.12
		HC 004	Free Protein	Control	Female	69							11466	756.23	93378.4	26781.5	6626.63	2386.69	29192.5	430974	6997.69	239.6	14344	26014	3.58	12.63	18.85	139.25	564.82	6814.59	433.77	0.2	10.38	107106	112.9	5793.65	13199.6	129.64	10.16	51.74	7.44	6.4	1.21	1114.13	62.35	113.22	12.09	12.59	621.55
		HC 005	Free Protein	Control	Female	70							8202.04	1421.51	60896.4	25275.8	7159.01	3377.07	23172.9	306889	10278.8	332.26	4931.94	37734.1	4.18	17.6	64.66	119.47	120.75	2339.12	301.23	0.2	4.25	60030.7	185.06	38786.1	8867.36	73.16	12.4	98.31	6.32	6.4	0.63	1975.14	86.25	62.8	74.18	13.75	609.57
		HC 006	Free Protein	Control	Female	54							10719.7	2298.15	79884.7	28274.2	11.9	2352.78	16730.8	786554	7829.75	996.09	16226.5	21904.8	4.75	2.74	3.47	234.62	145.26	193.5	338.46	0.2	6.82	77141.7	23.51	24773.2	24902.8	87.52	12.21	51.41	34.76	6.4	0.94	1700.66	96.26	54.31	47.75	1.86	758.68
		HC 007	Free Protein	Control	Female	50							13125.6	1752.28	75150	26027.2	5015.65	1913.8	17636.6	213028	5735.07	821.92	11050.3	20454.1	4.39	12.65	90.53	161.85	149.4	193.5	208.91	0.2	5.53	122619	146.44	4689.22	9295.74	83.62	13.98	101.53	5.75	6.4	0.83	1581.18	95.38	80.71	104.3	7.29	896.36
		HC 008	Free Protein	Control	Female	53							11165.8	656.26	94723.8	22836.1	5457.86	2231.63	25325.5	274229	6333.06	155.34	10739.7	25037.4	4.8	9.65	20.8	143.54	529.73	5280.62	202.14	0.2	5.19	148687	45.46	1326.47	14587.6	98.15	9.17	180.57	6.25	6.4	1.21	1404.68	70.5	106.65	9.01	4.67	829.77
		HC 009	Free Protein	Control	Male	62							13907	948.59	58617.4	24379.1	8110.4	1658.01	17201.7	515405	15.5	320.69	1604.06	12456.2	4.1	11.35	15.73	715.25	122.1	957.02	131.44	0.97	2.33	4286.94	53.79	4646.19	16902.3	50.78	6.83	132.77	293.85	6.4	0.53	685.9	128.77	99.28	23.6	4.66	357.88
		HC 010	Free Protein	Control	Female	63							11208.7	659.89	92608.7	23099	6185.51	2251.43	27131.9	280954	6975.93	162.97	12122.3	25963.2	4.11	8.76	19.83	142.46	566.24	4178.06	202.14	0.2	4.83	145792	43.72	1281.37	13683.9	110.8	9.49	169.91	6.25	6.4	1.11	1481.97	68.66	105.9	9.01	4.9	810.13
		HC 011	Free Protein	Control	Male	60							14489.9	893.35	61413.2	17390.7	5905	1937.15	15330.5	502913	7271.6	309.03	667.8	13558.5	3.7	10.43	16.99	700.33	104.25	648.39	127.89	0.2	1.72	4277.35	57.44	3264.34	17451.5	48.08	6.95	135.11	305.73	6.4	0.53	762.48	127.5	100.59	21.31	4.83	440.79
		HC 012	Free Protein	Control	Female	55							8971.07	1376.32	46134.3	24768.5	9926.83	2794.8	23553.7	396647	10141.8	140.11	2425.36	37990.7	4.11	13.44	30.35	137.57	246.79	4178.06	176.81	0.2	4.83	31243.8	56.89	1183.9	13303	75.47	8.51	53.09	2	6.4	0.78	2543.45	65.55	60.26	101.84	13.06	715.54
		HC 013	Free Protein	Control	Female	65							8235.15	1715.89	56881.7	24720.2	7363	2672.57	21272.5	381609	10872.4	355.52	5506.26	38992.6	4.11	14.6	32.24	130.56	246.79	4178.06	176.92	0.2	5.19	34220.2	48.87	1348.45	17919	78.73	8.18	65.31	3.37	6.4	0.82	2790.78	79.33	74.48	127.96	15.04	706.38
		HC 014	Free Protein	Control	Female	67							9467.22	1706.33	53009.3	27477.5	7555.45	3217.05	24847.1	516442	7841.05	170.6	3521.9	42723.8	3.93	13.6	31.3	127.31	196.59	3540.26	170.56	0.2	4.12	32285.8	50.9	1235.66	17306.5	68.86	8.18	57.17	2.41	6.4	0.71	2644.85	74.87	64.77	98.76	14.58	842.47
		HC 015	Free Protein	Control	Female	63							8153.9	1670.72	50413	32914.8	7966.97	2809.1	24993.5	440827	8240.23	242.82	2981.63	37994.7	3.98	16.2	36.44	145.21	181.33	2030.97	175.39	2.89	2.69	25878	72.89	3596.21	18983.3	70.4	7.97	49.4	3.79	6.4	0.58	1955.12	97.65	86.38	154.55	17.43	1145.13
		HC 016	Free Protein	Control	Female	60							11880.6	847.54	97983.2	22514	11.9	1553.49	19791.4	476235	7660.85	164.87	5438.6	18820.3	3.58	7.3	48.33	730.66	529.73	11503.2	308.32	0.2	10.71	46447.6	65.31	8366.25	13092.9	88.52	12.09	121.81	4.81	6.4	1.48	2097.7	103.35	84.36	81.25	13.76	615.48
		HC 017	Free Protein	Control	Male	65							9570.55	867.71	90663.3	49812.7	5943.71	3213.72	27463	622711	4971.42	350.54	2921.97	27428.1	0.97	4.24	2.89	484.43	81.56	1441.14	189.05	10.61	0.44	2076.24	189.08	4553.91	31668.5	73.06	11.92	115.94	840.95	6.4	0.3	897.03	60.09	65.25	116.83	2.92	408.76
		HC 018	Free Protein	Control	Female	57							13162.5	1051.91	78364.4	27942.6	6170.72	2377	23335.5	564502	6507.91	207.16	2723.71	35713.6	3.22	6.85	31.02	452.04	187.67	6236.97	195.03	0.65	4.77	18913.2	59.35	29015.8	13497.9	65.54	10.16	88.38	3.12	114.51	0.72	1100.66	101.89	88.97	103.06	8.67	649.32
		HC 019	Free Protein	Control	Female	55							10479.4	950.58	91456	29692	6204.48	1358.66	21572.1	489869	8552.88	306.72	5703.87	17185.1	2.73	7.63	20.75	727.92	290.62	13913.9	292.12	2.79	9.72	34470.1	221.15	11556.4	14924.6	85.67	10.66	95.49	4.33	6.4	1.02	1337.38	123.33	95.48	109.13	14.17	665.78
		HC 020	Free Protein	Control	Female	68							11292.1	1157.79	101780	32836.3	7459.09	1418.32	22840	507069	6694.96	425.17	6090.9	18391.1	3.23	6.85	18.46	762.31	318.6	14660.4	304.52	2.38	12.25	36871.8	124.9	12180.1	14641.9	90.87	11.96	101.14	5.29	6.4	1.15	1580.75	119.49	95.43	110.32	13.67	578.15
		HC 021	Free Protein	Control	Female	65							6941.57	1319.86	53762	40555.8	6774.16	2642.39	25744.8	322207	6969.42	252.99	2304.66	37060.1	3.98	18.29	44.18	153.39	113.11	1443.97	254.85	1.35	3.4	25364.2	203.14	11315.2	11823.5	72.82	9.33	33.76	7.94	6.4	0.6	1337.05	107.08	89.93	78.6	17.02	909.53
		HC 022	Free Protein	Control	Female	67							7183.72	1245.1	56513.4	31554.6	7382.63	2948.83	24864.4	291275	7762.04	136.31	2194.43	40624	3.55	16.27	48.45	131.25	111.73	1153.98	298.16	0.2	4.63	31832.2	216.45	34502.6	15306	69.26	10.86	38.93	9.64	6.4	0.55	1683.27	97.43	76.48	62.5	22.06	526.07
		HC 023	Free Protein	Control	Female	70							8482.18	1455.47	67238.9	33509.8	8434.13	3360.16	27047.7	394404	10079.7	394.36	5878.83	43065.5	3.62	14.34	43.9	121.03	92.5	1153.98	273.26	0.2	4.25	30924.7	135.45	31111.2	16258.8	61.42	9.96	36.65	8.81	6.4	0.41	1524.43	94.66	84.99	66.19	21.84	528.91
		HC 024	Free Protein	Control	Female	71							8508.42	1816.72	61774.2	45704.1	8764.39	3256.51	28322.9	386922	4035.46	665.93	5118.83	40826	4.22	15.95	47.21	156.5	123.97	2607.81	294.3	1.55	4.61	27609.1	213.67	29374.1	15621.9	83.7	11.18	39.4	8.9	19.18	0.57	1365.15	113.72	92.26	73.03	24.19	613.52
		HC 025	Free Protein	Control	Male	60							9776.46	1198.45	83309.6	27123.1	11.9	3054.36	22218	695822	9274.57	332.26	6286.06	38666.9	5.25	16.41	26.75	643.41	103.06	957.02	174.5	2.43	2.49	12425.6	360.11	2046.78	80100.2	79.52	8.98	73.61	315.27	71.22	0.97	686.86	62.22	78.14	62.19	6.42	432.09
		HC 026	Free Protein	Control	Female	63							13907.3	2037.98	92897.4	30099.9	7127.65	3029.47	29726.5	995746	9358.76	1458.21	17065.3	32352.1	3.06	8.79	11.4	7.1	120.75	1153.98	468.5	0.2	12.4	88542.1	175.67	57650.9	54680.3	65.36	15.9	136.86	8.4	6.4	0.73	1411.25	96.55	126.03	40.23	7.52	840.05
		HC 027	Free Protein	Control	Male	66							12388.9	3034.95	94435.7	30422.3	7010.09	3212.86	17066.8	607617	7079.51	672.13	6150.23	22429.1	4.82	15.4	18.79	86.18	149.17	193.5	173.96	2.26	7.89	13400.2	165.79	12325	14548.7	69.28	21.88	97.32	256.79	6.4	0.57	1246.61	163.49	80.6	36.99	7.35	714.74
		HC 028	Free Protein	Control	Male	65							11342.4	2965.07	95859.9	42307.5	6734.26	3376.75	22544.2	726527	6476.22	713.51	3678.09	21428.1	4.46	15.4	16.02	47.2	115.42	193.5	152.36	1.15	7.31	15367.1	137.12	3531.74	17769	60.11	14.65	105.13	261.52	6.4	0.3	1340.87	161.04	73.77	37.19	6.15	1357.87
		HC 029	Free Protein	Control	Male	65							9539.93	1756.11	101519	26611	8552.7	2928.21	21596.7	639405	10042.6	601.43	11983.8	38401.5	2.92	9.49	12.83	396.22	162.32	193.5	125.78	0.2	4.09	11059.6	26.05	7880.84	46475.4	48.21	5.16	68.08	243.99	6.4	0.49	683.42	56.7	61.16	63.73	6.16	411.61
		HC 030	Free Protein	Control	Female	61							8543.81	1851.4	77232.6	30041.9	5711.09	2959.2	27271.5	611829	5931.67	1089.89	10139.9	22675.9	1.97	7.32	8.23	13.82	144.15	193.5	318.8	0.2	8.99	66245	125.42	20553.7	21283.7	57.14	13.55	108.43	11.18	20.06	0.61	615.59	85.74	165.21	97.89	6.6	2694.76
		HC 031	Free Protein	Control	Male	70							10115.3	3897.47	112120	34269.1	8807.62	4403.16	21371.7	505769	10191.9	1323.86	10217.5	20068.3	5.15	14.92	23.53	84.59	183.61	193.5	242.15	0.2	11.61	16035.4	190.72	38300.5	13539.1	84.36	18.19	135.03	397.38	30.97	0.42	871.92	168.87	94.21	111.87	9.21	2698.09
		HC 032	Free Protein	Control	Male	60							9375.96	1515.09	87549.1	15115.6	7065.2	2126.74	10733	498131	10915.8	707.08	3454.49	9642.78	3.47	9.26	18.5	744.9	183.61	193.5	150.01	0.2	7.04	4479.11	64.95	8867.73	6560.23	50.25	9.18	143	459.36	6.4	0.61	569.71	214.21	250.99	115.9	3.82	279.73
		HC 033	Free Protein	Control	Female	62							8431.19	747.85	92666.2	19149	5174.93	2399.43	22900.7	254865	9714.92	306.96	9132.5	18198.3	3.64	8.34	22.24	415.64	210.59	4309.16	229.02	0.2	8.02	51663.5	89.77	10163.3	7864.69	87.33	12.07	156.88	209.58	6.4	0.77	599.44	79.79	165.98	26.08	8.57	2150.78
		HC 034	Free Protein	Control	Female	65							10810	1033.59	97699.5	15571.4	5225.34	1831.65	18841.4	353601	7968.36	295.12	5359.07	13756.4	2.47	7.09	13.41	829.13	217.8	12345.7	230.94	4.08	7.04	23958.7	123.33	7013.31	3956.56	91.09	10.65	113.76	9.76	40.6	0.92	624.77	15277.7	499.43	1191.29	160.23	10113
		HC 035	Free Protein	Control	Male	61							12329	1769.63	96153.1	26215.3	8837.85	2975.57	16661.7	994706	11650.4	763.84	1780.52	13733.2	6.99	12.62	28.43	731.29	242.71	193.5	234.84	3.21	6.67	29663.1	179.39	3822.69	14241	112.89	14.75	163.68	282.4	20.75	1.41	975	171.69	166.7	54.49	6.09	328.5
		HC 036	Free Protein	Control	Female	67							8188.9	721.35	90909.1	20286	5175.07	2434.54	24003.2	279610	8007.4	215.59	7760.79	18170.4	3.3	9.18	21	449.86	243.62	193.5	189.56	0.2	6.07	42093.7	69.14	5734.95	7610.02	90.63	11	141.66	172.93	6.4	0.72	679.76	262.43	281.89	34.56	9.26	5756.94
		HC 037	Free Protein	Control	Female	69							1362.26	18.8	7062.58	1727.1	1324.23	17.9	2417.45	19877.6	465.67	5.1	686.53	2423.83	2.97	7.81	13.41	894.7	303.62	13075.4	275.36	2.66	8.34	25388.3	142	8000.22	4536.79	117.79	14.98	129.72	13.35	73.13	1.18	1163.86	605.36	275.47	641.38	19.28	8203.22
		HC 038	Free Protein	Control	Male	70							10331	1789.01	90531.4	16327.5	6735.98	2771.4	11319.8	767899	9735.54	840.04	4404.52	10147.7	2.8	9.17	15.97	744.9	183.61	193.5	125.83	0.2	7.04	4290	67.2	1425.7	6544.93	50.25	7.71	135.03	368.01	6.4	0.52	647.69	12026.1	603.31	187.17	22.04	5056.29
		HC 039	Free Protein	Control	Female	65							8287.25	862.65	93619.7	18629.6	5732.96	2196.25	21910	271084	10880.3	395.92	9713.32	17342.6	3.13	9.79	28.52	167.49	328.76	193.5	264.36	2.95	7.04	84965.2	89.29	11046.2	9309.8	150.75	16.41	180.07	15.53	6.4	0.99	578.89	128.65	214.05	28.08	12.57	5825.01
		HC 040	Free Protein	Control	Female	71							13742.5	1745.55	120792	21237.5	7665.1	1891.95	25600.7	446861	7600.98	419.07	15555.9	18434.5	3.16	6.49	9.42	803.49	153.58	5265.37	216.31	3.61	8.24	26386.1	152.44	7149	5375.5	82.63	9.92	115.33	3.9	13.51	1.24	1416.83	184.01	119.99	201.39	4.56	698.25
		HC 041	Free Protein	Control	Male	60							8660.72	2433.3	110369	38296.8	4909.28	3909.75	20392.5	510340	7293.76	1757.68	16382.1	19626.2	1.81	1.97	2.86	343.59	144.15	193.5	350.85	0.2	31.69	3867.87	426.1	7956.16	9234.27	77.6	12.82	87.06	922.69	30.97	0.42	739.3	74.01	146.85	208.64	26.23	1486.97
		HC 042	Free Protein	Control	Male	63							11937	2857.68	127688	61263.2	7533.98	5178.36	30300.5	920452	7332.23	1762.87	28918.9	27114.9	0.72	2.95	0.3	415.34	122.45	193.5	231.27	0.2	27.84	4026.61	228.13	2125.74	11402.3	66.44	11.69	83.37	779.85	11.04	0.37	1672.72	68.51	90	49.45	9.99	532.93
		HC 043	Free Protein	Control	Female	55							11198.5	1956.87	86476.1	50972	6879.58	1563.66	31236	1.42216e+06	4785.36	201.32	1922.29	22741.8	3.45	5.58	59.43	358.11	68.09	2155.83	229.78	0.2	23.55	84174.4	252.09	30973.8	11867	118.93	16.33	99.85	13.36	6.4	0.69	1775.09	123.86	117.32	81.05	28.89	539.66
		HC 044	Free Protein	Control	Male	60							7296.76	774.58	112507	27725.6	6916.98	1571.5	21729.9	345859	5702.47	427.81	4132.45	12043.4	8.59	5.88	69.84	212.02	411.31	13820.3	369.39	12.08	24.92	5415.97	355.88	18550.9	9475.42	285.06	37.39	107.96	729.62	334.44	3.84	1443.46	57.22	85.1	36.98	24.38	370.78
		HC 045	Free Protein	Control	Male	60							6839.7	527.69	99887	24829.9	5345.45	1455.3	20778.7	314891	4494.86	224.04	2362.08	11079.6	7.78	6.03	67.31	206.48	391.7	12479.3	361.37	11.07	16.37	5419.36	351.08	18882.4	9309.13	261.63	37.23	117.71	736.72	323.59	3.74	1431.15	51.01	75.84	28.76	13.63	357.53
		HC 046	Free Protein	Control	Female	54							9455.1	1077.69	83992	33976.2	5248.26	762.36	17731	1.00516e+06	4956.66	178.24	1020.11	18439.2	1.91	7.76	34.32	675.32	62.61	1619.96	98.89	0.2	3.65	24487.5	85.5	24891.5	16918.3	56.07	10.57	115.01	2	6.4	1.39	1234.92	56.45	64.63	36.68	6.95	674.56
		HC 047	Free Protein	Control	Male	60							10187.6	1276.87	94220.6	48068	6449.63	1027.01	20417	1.52897e+06	5132.1	252.03	1226.75	17775.6	2.25	7.6	34.3	623.25	57.13	882.39	92.83	0.2	3.32	24401.9	57.95	23288.8	14815	51.98	10.09	113.38	2	6.4	1.3	1173.61	76.63	85.65	64.43	5.38	576.92
		HC 048	Free Protein	Control	Female	59							9981.36	1248.71	94147.7	47610.5	6246.82	986.9	20492.6	1.50998e+06	4956.54	257.87	1520.76	17882.4	2.25	8.14	37.69	693.01	68.09	2155.83	110.79	0.2	3.97	25434.1	86.54	26293.1	16778	60.04	11.03	124.18	2	6.4	1.56	1259.22	75.54	88.56	64.03	6.19	621.7
		HC 049	Free Protein	Control	Female	50							10740.9	969.27	103687	29284.1	6390.28	3041.53	26908.9	473289	5862.53	409.32	11590.1	25598.7	5.63	8.14	22.73	145.44	170.75	7912.17	344.66	1.7	28.58	102717	461.38	8670.96	8445.58	136.01	16.31	107.98	21.48	6.4	2.23	979.57	75.86	119.27	10.67	11.58	626.86
		HC 050	Free Protein	Control	Male	50							20668.3	2534.9	49837.2	24717.2	6687.49	743.3	21516.1	1.2734e+06	8012.99	126.15	1357.7	25535.8	9.32	9.92	177.62	359.52	370.25	12778.9	348.95	10.95	23.55	3698.41	119.14	26333.3	34815.1	261.64	33.6	76.45	177.1	316.04	3.98	2090.21	209.99	186.57	70.4	4.64	1794.22
		HC 051	Free Protein	Control	Male	54							16610.3	1608.78	44362	18936.8	5483.23	789.78	20911.2	1.02314e+06	6283.93	242.36	1569.47	20345.3	9.89	10.53	188.64	351.12	386.3	13365.9	327.63	11.04	17.83	3711.18	111.15	25948.6	33748.2	270.36	33.96	77.54	172.69	298.16	4.05	2040.1	199.79	148.85	59.81	6.49	791.42
		HC 052	Free Protein	Control	Female	54							10549.2	810.18	94883.8	31076.4	7045.63	3788.07	30696.5	612994	5403.87	190.75	11863.2	31531.7	4.13	8.79	22.73	146.14	178.26	7570.19	310.77	2.15	7.48	77638.9	117.17	9064.89	13311.5	132.44	15.45	103.65	25.52	98.86	2.23	816.24	70.5	106.45	17.96	12.53	599.78
		HC 053	Free Protein	Control	Male	48							17775.4	897.22	151976	53261.2	6580.22	1394.21	27569.7	951715	4806.3	332.86	8784.99	35556.3	3.27	5.92	16.02	316.47	65.82	193.5	99.29	0.2	2.68	767.89	24.35	18280.2	24478.1	70.75	11.36	149.67	241	6.4	0.47	2138.63	64.76	106.14	21.55	4.06	726.28
		HC 054	Free Protein	Control	Male	44							29377.2	1450.58	217941	64033.5	7683.86	3214.13	33649.9	1.12157e+06	8408.27	310.96	6976.61	47375.6	3.61	7.19	16.82	326.21	61.89	193.5	97.96	0.2	2.83	983.93	30.22	6017.81	22994.7	75.63	12	128.85	252.37	6.4	0.45	1898.69	65.55	126.84	21.88	3.41	716.96
		HC 055	Free Protein	Control	Male	42							7180.64	465.07	71047.9	28484.9	7083.86	2089.12	14451	656138	4737.88	311.33	1480.3	25092.2	6.74	23.43	59.51	444.25	128.31	193.5	177.77	2.47	4.68	5353.93	41.23	24296.3	8923.87	65.53	8.38	94.4	442.78	16.1	0.87	1498.03	61.06	57.4	16.97	3.3	401.72
		HC 056	Free Protein	Control	Male	46							7994.89	433.38	63255.7	27727.4	7796.36	1674.43	16970.6	465826	5944.36	122.76	721.79	24082.6	7.69	24.14	51.49	449.11	153.58	193.5	122.07	1.72	3.69	5645.5	60.09	3783.26	10153	55.53	7.53	107.34	440.22	6.4	0.75	1348.07	65.04	74.61	17.86	1.84	389.41
		HC 057	Free Protein	Control	Female	49							13881.8	2638.21	77164.8	28475.9	5224.27	3344.67	29017	909945	7929.95	1786.66	23824.2	26763.6	1.73	4.74	7.52	11.74	94.16	193.5	224.48	2.15	8.96	32789	98.83	18873	5905.31	58.06	11.59	97.2	6.93	27.11	0.69	1156.02	114.3	165.06	48.71	9.45	864.49
		HC 058	Free Protein	Control	Female	42							16604.3	2207.24	83749.1	30063.3	7074.56	6724.23	36571.7	1.1098e+06	7571.18	186.87	14377.2	19449.4	4.37	9.21	37.25	225.45	126.47	193.5	199.68	0.2	5.41	5037.95	49.07	20618	20882.6	65.15	12.21	63.83	6.7	6.4	0.86	2088.89	233.77	87	22.73	6.21	406.32
		HC 059	Free Protein	Control	Female	50							17267.6	2748.3	105011	34258.9	7319.2	8007.33	36885.8	1.57916e+06	8642.43	315.09	12709.4	21784.5	5.8	9.25	57.83	255.13	170.75	9458	284.55	2.47	11.29	6315.49	116.18	20079.8	26809.5	139.21	23.69	103.65	21.48	98.86	2.65	2079.28	147.65	111.99	22.82	4.83	2374.06
		HC 060	Free Protein	Control	Female	49							11111.6	1008.5	113120	37297.2	6158.77	1461.51	26178.7	538439	7311.37	440.59	4281.46	21149.2	3.26	2.52	25.71	269.09	103.54	193.5	109.94	0.8	3.76	4190.52	46.66	21064.7	2996.02	61.44	11.55	107.81	6.01	6.4	0.81	1352.36	61.82	174.5	294.2	2.4	2239.89
		HC 061	Free Protein	Control	Female	48							15251.8	1304.58	145766	62884.3	6885.13	3048.93	35006.4	752912	8612.99	348.3	2369.18	27100.2	3.47	2.61	26.39	278.66	103.54	193.5	109.94	0.8	3.53	4301.6	41.23	20883.7	2962.11	63.48	12.44	116.42	5.6	6.4	0.77	1292.36	59.13	171.56	283.64	2.53	1961.07
		HC 062	Free Protein	Control	Male	48							23689.9	7807.86	127222	47329.2	8625.31	6740.75	31829.9	1.15466e+06	6578.1	645.57	7872.37	34615.8	4.02	12.16	25.03	532.74	112.37	193.5	199.38	0.2	10.9	3425.84	99.55	21982.3	28087.2	186.28	16.43	103.02	234.41	78.65	0.81	2416.92	214.06	100.2	1003.3	11.3	791.92
		HC 063	Free Protein	Control	Male	43							23285.3	7739.19	128338	45714.6	9455.11	6962.9	32035.1	1.1735e+06	10811	809.9	8476.47	35223.5	3.82	10.25	19.58	458.92	94.71	193.5	171.52	0.2	11.36	3170.25	86.22	20577.8	24631.3	153.07	14.22	90.57	203.51	15.88	0.74	2228.09	225.79	107.25	1004.91	12.82	1827.89
		HC 064	Free Protein	Control	Male	48							6455.45	855.78	73519.6	22101.2	6286.46	1921.82	12725	518009	6302.85	798.14	5608.83	21534	4.98	17.6	39.79	402.27	94.71	193.5	113.29	0.2	3.76	4379.29	56.23	20135.4	6806.82	51.1	7.92	99.19	358.97	6.4	0.7	1576.63	67.88	65.08	21.88	2.22	443.14
		HC 065	Free Protein	Control	Male	45							22717.1	5106.94	122728	23753.9	8420.87	3176.33	28296.3	1.33724e+06	7878.52	682.1	5543.24	28330.4	3.47	9.92	24.36	190.33	120.34	193.5	232.58	0.2	9.53	2422.82	70.43	16598.8	26643.9	232.98	13.23	73.32	167.92	32.3	0.81	1313.59	244.06	88.67	383.57	5.68	882.3
		HC 066	Free Protein	Control	Female	44							18627.3	3380.42	137114	80435	9469.27	8501.46	33565.5	1.49941e+06	9750.67	723.55	5399.27	22695	3.05	2.59	98.78	254.85	120.34	193.5	146.13	2.79	6.07	1784.49	47.86	25716.3	51541.4	59.38	11.77	47.4	6.42	6.4	0.87	1826.46	114.66	192.23	1633.33	7.53	2150.86
		HC 067	Free Protein	Control	Male	46							13058.7	1266.03	91197.4	35704.5	6550.56	535.15	18376.5	751411	4830.66	71.67	866.35	9917.48	3.75	3.7	82.45	584.19	120.34	193.5	460.51	1.93	49.44	2597	15.15	12299.8	6846.81	46.93	6.99	41.63	440.64	6.4	0.77	12967.3	787.78	252.85	48.71	3.43	439.28
		HC 068	Free Protein	Control	Male	42							19933.9	4486.96	97839.5	72032.1	6768.24	6408.38	30368.1	1.1288e+06	6333.03	365.07	1357.7	23332.8	3.26	13.09	20.95	63.8	61.89	193.5	196.32	0.2	16.41	7575.81	58.02	23646.9	5075.26	79.71	11.77	99.67	311.32	6.4	0.4	1457.73	74.73	123.27	25.64	3.56	683.41
		HC 069	Free Protein	Control	Male	46							24319	1218.69	222561	57943.6	7885.52	3360.19	33113.8	673007	8554.26	506.97	8597.92	43619.1	2.18	6.61	17.46	279.95	65.23	193.5	221.51	0.2	3.4	1430.29	31.64	41153.7	8650.53	63.15	16.72	185.83	318.77	6.4	0.2	2347	95.32	106.43	30.31	2.63	1912.19
		HC 070	Free Protein	Control	Male	47							17450.8	4889.28	88807.1	54181.3	7002.3	5560.69	25104	1.40777e+06	6840.4	420.22	2007.77	18832	3.52	15.24	19.35	31.48	73.77	193.5	213.56	0.2	8.73	8144.68	33.65	25503.1	14810.5	64.41	10.47	116.78	381.03	6.4	0.12	1519.98	103.76	95.24	262.9	2.73	810.56
		HC 071	Free Protein	Control	Female	41							17870	2951.15	88768.4	37236.1	6571.1	5994.81	35125.4	1.12352e+06	11093.4	1564.45	18378.9	32187.6	2.79	5.71	6.4	5.55	65.23	193.5	283.79	0.2	4.86	23377.3	39.62	14689.2	3830.39	47.93	10.16	100.45	2	6.4	0.21	782.56	57.87	106.95	63.21	4.1	659.65
		HC 072	Free Protein	Control	Male	49							16378.6	4153.98	79049	52235.7	5887.9	4881.54	24531.2	1.11597e+06	5848.54	286.38	1260.55	17930.8	4.13	17.56	20.87	31.14	73.77	193.5	193.29	0.2	9.33	8818.71	35.63	24956.9	15505.5	63.13	10.77	127.25	392.78	6.4	0.09	1579.6	127.2	108.89	306.85	3.63	915.63
		HC 073	Free Protein	Control	Female	45							16766.9	2525.8	71398.6	33629.7	5747.3	5189.19	33056.2	1.42699e+06	9165.51	1311.66	14636	27135.3	3.04	6.48	6.4	7.55	73.77	193.5	321.54	0.2	6.04	31856.4	44.24	14864.2	3729.51	50.47	10.77	106.29	2.41	6.4	0.21	928.97	60.12	118.23	69.51	4.93	743.26
		HC 074	Free Protein	Control	Female	46							16192.8	2546.28	69939.2	32835.8	5791.19	4697.91	32416.6	1.53215e+06	10386.5	1345.02	15937.6	25858.4	2.79	6.29	8.7	8.07	82.3	193.5	347.99	0.2	8.43	28546.5	48.2	16151	4110.55	53.02	11.09	111.53	3.26	6.4	0.22	959.98	57.46	112.86	60.5	4.46	585.27
		HC 075	Free Protein	Control	Female	47							16719.3	2745.99	73281	34300.9	5967.19	5236.57	28530.7	1.15825e+06	6435.73	1561.8	18545.3	25740.6	3.04	6.58	8.7	9.37	82.3	193.5	314.24	0.2	7.83	25483.1	47.55	16394.2	4336.27	55.57	11.39	112.7	3.69	6.4	0.38	1028.89	59.56	110.18	57.79	3.83	665.54
		HC 076	Free Protein	Control	Male	50							6620.24	4083.08	104503	40502.2	7083.6	4006.06	14999.3	1.06857e+06	7337.53	1569.75	9792.44	17318.6	3.77	8.97	40.45	391.68	129.77	193.5	173.08	0.2	16.33	2145.92	32.31	21902.2	22165.5	73.21	15.96	158.61	81.71	6.4	0.87	1861.78	161.7	109.49	106.85	5.89	2056.34
		HC 077	Free Protein	Control	Female	48							14781.8	2934.71	109396	97498.4	7720.46	5503.24	32977.8	387306	9287.2	2619.47	21807.5	16433.6	13.21	3.86	37.45	187.42	126.43	193.5	468.26	0.2	20.95	24293.4	38.3	13544.7	57302.2	55.57	9.54	79.42	17.13	6.4	1.63	1684.06	165.82	112.34	53.26	7.08	2538.66
		HC 078	Free Protein	Control	Female	48							15699.8	3024.17	110181	101361	7867.16	5439.54	32305.5	389084	10993.2	2885.97	22351.5	16267.2	13.93	4.05	36.69	181.85	116.09	193.5	453.93	0.2	22.81	22668.7	34.31	5750.89	60609.1	53.02	8.6	77.07	16.65	6.4	1.63	1646.86	171.1	110.87	54.17	5.7	2244.88
		HC 079	Free Protein	Control	Male	49							6912.64	4689.67	112184	41703.5	7310.12	4124.1	15123.8	1.05356e+06	10145.6	1598.99	9699.91	18145.1	3.77	9.81	50.21	434.43	139.65	193.5	177.24	0.2	10.54	2086.91	35.64	26013.4	25464.4	83.2	18.06	171.36	97.43	6.4	0.95	2105.31	69.06	86.17	73.99	5.09	753.54
		HC 080	Free Protein	Control	Female	47							14064.7	2541.72	99084.1	85260.9	6678.52	4688.6	29915.1	377939	8205.91	2441.75	18512	14522.2	12.48	3.62	32.93	183.71	119.51	193.5	457.51	0.2	26.54	22294.2	42.27	12587.9	59963.2	53.02	8.6	73.56	15.21	6.4	1.5	1564.83	177.39	113.98	55.07	6.72	2937.69
		HC 081	Free Protein	Control	Male	43							7152.65	4857.63	120112	43407.8	7982.05	4484.71	15894.3	1.25822e+06	11354.2	1725.18	12011.3	18781.3	4.01	9.12	49.46	413.49	139.65	193.5	164.9	0.2	10.24	2185.35	38.3	24957.1	24653.7	75.71	16.57	166.72	88.18	6.4	0.87	1972.83	141.99	106.64	100.67	5.91	2124.42
		HC 082	Free Protein	Control	Female	48							12704.8	1750.37	130975	34749.6	7346.46	6036.92	26603.4	411876	10483.7	1162.27	10598.7	32938.3	3.28	6.48	16.32	117.05	112.19	193.5	335.75	0.2	17.57	101133	48.81	6934.27	9899.62	68.14	10.61	112.68	18.16	6.4	0.5	882.1	92.03	177.62	19.04	12.4	756.99
		HC 083	Free Protein	Control	Male	49							20100	2709.02	100174	53070	10205.6	1752.62	26280.9	821006	5512.25	65.13	1212.31	10906.9	2.3	4.44	91.09	788.7	105.27	193.5	737.94	0.2	61.73	3594.75	16.04	20582.8	22459.6	45.36	10.62	59.47	569.36	6.4	0.51	36143.5	327.53	243.43	28.44	2.18	575.09
		HC 084	Free Protein	Control	Male	43							11855.7	1710.24	139733	36753.3	8737.13	5804.38	14386.7	1.02622e+06	10402.6	950.67	8902.43	40394.3	7.28	12.98	46.46	816.89	97.95	193.5	217.46	0.2	15.11	3556.87	78.09	19362.1	11891.2	42.8	7.34	71.21	791.53	6.4	0.48	1328.48	91.7	95.49	33.09	7.45	491.53
		HC 085	Free Protein	Control	Female	47							12000.6	1983.86	133819	35833.6	7446.53	5862.36	14271.4	1.06714e+06	6695.59	1134.79	11380.9	40238.8	7.65	14.39	51.71	953.47	97.95	193.5	245.13	0.2	17.87	3703.81	101.17	21702.1	13843.2	50.48	7.34	71.21	891.56	6.4	0.62	1519.99	81.49	79.02	32.16	4.3	334.43
		HC 086	Free Protein	Control	Male	49							14891.3	2649.18	171061	49598.3	6575.57	6767.21	27720.2	622117	9891.93	1258.1	11632.6	13005.8	4.01	4.42	16.32	122.02	105.27	193.5	252.93	0.2	8.88	2086.91	61.27	28971.6	38825.2	68.19	12.01	137.71	588.03	6.4	0.57	1643.1	76.86	163.15	72.65	19.41	568.78
		HC 087	Free Protein	Control	Female	45							12336.8	1206.78	136872	38576.5	8774.46	6173.31	29987.1	451707	11160.4	695.88	9269.48	35146.9	3.52	7.97	18.6	129.11	115.9	193.5	241.22	0.2	3.39	81687.1	34.31	8655.32	14694.9	71.95	10.93	189.88	20.53	6.4	0.62	1112.78	84.63	119.4	17.14	3.7	583.91
		HC 088	Free Protein	Control	Female	45							15126.3	2507.62	73473.1	32183.7	5646.55	4169.65	32543.5	768937	10305.9	1438.26	17318.1	32151.9	1.57	5.1	4.86	5.2	73.77	193.5	247.08	0.2	5.6	65696	56.06	11367.1	3034.44	58.1	10.78	127.83	7.26	6.4	0.38	1127.99	55.38	151.82	22.82	4.79	682.55
		HC 089	Free Protein	Control	Male	45							19489.2	2580.49	95896.9	28428.8	6250.34	4206.16	21617.1	833422	9478.93	1612.32	7842.31	14370.2	3.77	6.73	21.62	661.66	97.95	193.5	295.16	0.2	13.27	2165.8	50.17	15333.6	9510.68	45.36	10.78	137.71	430.36	6.4	0.51	1245.53	94.33	93.74	8.44	13.85	485.08
		HC 090	Free Protein	Control	Male	43							19537.6	2460.04	91128.3	29981.2	5233.12	4261.01	21083.9	917131	6578.1	1535.34	6769.49	14005.3	3.04	5.62	17.08	619.07	90.13	193.5	247.06	0.2	10.84	2127.02	58.01	14136.9	8025.41	42.8	10.16	121.43	390.8	6.4	0.38	1203.9	105.66	93.27	6.47	7.91	426.76
		HC 091	Free Protein	Control	Female	44							13166.5	1979.52	133337	33239.3	7720.46	5535.15	28171	465419	10943.4	1240.34	10132.6	31243	2.79	4.82	14.04	99.66	97.44	193.5	366.42	0.2	12.05	102699	65.81	8195.4	11320.8	59.35	10.16	74.72	12.83	6.4	0.5	1021.13	92.19	150.27	15.23	12.36	953.3
		HC 092	Free Protein	Control	Male	40							20014.9	2857.5	97139.9	30749	6090.84	4608.09	21778.7	900442	8716.23	1894.73	9269.48	14538.7	3.04	5.88	17.08	600.29	90.13	193.5	268.44	0.2	15.41	2127.02	75.84	14184.4	8409.48	42.8	9.22	115.61	379.82	6.4	0.38	1143.16	92.35	94.21	6.47	7.38	401.99
		HC 093	Free Protein	Control	Female	47							14711.5	3443.48	84366.1	34048.9	6602.4	5484.12	32665.4	1.26713e+06	10893.6	2247.1	25301.8	36112.3	1.32	4.17	3.3	6.82	64.11	193.5	259.52	0.2	9.65	32290.2	59.27	12523.1	7530.72	45.32	9.21	86.99	4.15	6.4	0.21	1134.92	53.73	143.97	28.44	4.95	587.12
		HC 094	Free Protein	Control	Male	48							14165.8	4726.29	88072.7	56448.1	6201.54	5516	24839.6	1.19154e+06	6800.77	695.88	4601.7	21356.4	3.77	15.79	22.38	48.54	73.77	193.5	189.4	0.2	7.53	12715.5	52.79	17335.8	23709.7	66.92	11.7	109.78	496.41	6.4	0.2	1887.94	86.53	116.5	28.44	3.91	649.93
		HC 095	Free Protein	Control	Male	41							13181.5	2602.8	67391.3	53253	8629.11	3684.05	28671.1	624676	7834.57	415.67	2419.24	24120.1	4.55	16.22	21.17	150.42	122.45	193.5	162.44	4.53	8.57	11146.8	156.92	2089.91	15911.4	82.63	21.52	86.04	330.12	42.16	0.54	1527.11	111.67	96.38	27.69	3.82	664.22
		HC 096	Free Protein	Control	Male	48							14200.8	4847.09	91941.4	58067.3	6786.2	5420.46	25811.9	1.20244e+06	8627.7	718.93	5112.69	22127.6	4.01	15.82	22.38	40.68	65.23	193.5	205.57	0.2	7.53	11916	47.54	17467.2	23181.2	63.15	9.85	107.45	466.22	6.4	0.12	1854.64	86.85	121.7	28.44	3.94	706.64
		HC 097	Free Protein	Control	Male	45							14867.9	4012.46	79510.9	48341.8	5773.63	4414.02	22591.2	780094	4909.72	647.85	4320.66	21681.7	4.01	13.06	16.32	28.59	55.58	193.5	185.17	0.2	8.43	13654.6	54.08	19644.4	7992.52	60.62	8.27	100.45	414.91	6.4	0.12	1369.64	115.38	100.03	19.04	5.7	603.83
		HC 098	Free Protein	Control	Female	45							12345.8	1851.87	78046.8	32220	5743.56	2994.58	29637	988064	9290.25	1300.79	18575.6	31226.9	1.08	5.06	4.08	5.65	55.58	193.5	254.42	0.2	9.34	41233.7	67.71	10500	17064.7	40.22	9.21	74.72	3.26	6.4	0.12	1004.95	70.24	171.07	31.24	6.61	892.85
		HC 099	Free Protein	Control	Male	67							11498	1273.11	75315.2	22789.5	5814.92	2139.86	15512.5	518312	9911.81	1044.1	9293	13117	2.91	6.07	17.84	507.15	158.48	193.5	213.56	0.2	20.18	2492.14	286.43	13976.7	10246.9	45.37	7.97	111.53	603.29	6.4	0.51	883.09	181.74	136.28	14.27	17.41	521.6
		HC 100	Free Protein	Control	Female	60							8576.36	1246.31	74765.3	34098.7	4299.2	1169.46	30622.4	417093	7143.41	251.35	4104.43	27730.8	1.57	7.75	17.08	301.5	60.59	193.5	109.74	0.2	3.1	33734.5	93.5	10985.2	14462	35.07	7.97	85.27	2.41	6.4	0.2	1377.48	56.76	102.56	9.42	11.07	2304.23
		HC 101	Free Protein	Control	Female	41							8933.18	1242.49	59740.8	33838.3	3462.67	1400.47	30167.3	274547	4671.77	114.02	1932.96	34265.6	1.45	8.06	15.56	312.55	73.77	193.5	87.37	0.2	2.53	29093.3	62.56	14036.4	26773.1	50.47	9.53	124.34	12.2	6.4	0.21	1972.81	135.25	133.72	10.17	11.8	621.21
		HC 102	Free Protein	Control	Female	45							9089.91	1328.77	60991.6	33708.2	3794.06	1364.98	32463.8	296916	5395.53	97.67	1645.15	35660.1	2.06	7.14	27.65	302.72	73.77	193.5	78.25	0.2	2.53	33492.3	49.48	13060.6	25851.3	47.9	9.53	129.57	2.85	6.4	0.25	1727.82	110.11	114.76	9.25	8.72	503.63
		HC 103	Free Protein	Control	Female	40							9611.32	1700.21	69310.7	33682.2	4842.56	1719.53	31125.4	284801	7746.82	291.02	3959.12	35117.8	1.88	8.05	19.48	330.51	107.17	193.5	109.05	0.2	3.67	31050	84.82	13907.3	22019.3	63.77	10.81	125.75	4.55	28.53	0.52	1780.67	46.74	55.53	5.47	1.04	587.6
		HC 104	Free Protein	Control	Female	45							13088.3	1700.21	66783.7	31380.3	5739.16	3649.51	34848.1	1.13323e+06	9332.93	1329.15	18439.6	32762.7	4.23	6.73	7.78	8.03	79.66	193.5	132.96	0.2	4.63	41382.3	37.35	12717.1	7015.09	54.7	8.91	160.65	3.32	16.41	0.43	790.08	36.56	68.5	10.4	1.59	368.96
		HC 105	Free Protein	Control	Male	41							18643.1	1189.04	94703	44416	6010.6	1948.14	29468.2	750846	5111.3	132.3	12271.1	40639.2	3.62	11.79	22.55	362.62	80.3	193.5	169.36	0.2	1.99	1378.44	40.32	74421.6	21244.8	75.1	16.33	207.9	252.8	6.4	0.35	2217.91	9.47	0.05	0.04	0.11	0.59
		HC 106	Free Protein	Control	Male	44							16587.2	1118.69	87318.1	41100.4	5293.76	1616.33	26396.5	517282	4219.98	99.49	7899.81	36975.4	3.62	12.28	22.92	372.18	80.3	193.5	187.59	0.2	2.18	1372	43.04	76024.4	22188.1	78.99	17.31	210.23	265.63	6.4	0.51	2342.7	152.23	146.05	20.49	11.34	414.29
		HC 107	Free Protein	Control	Male	44							15845.9	887.18	69869.5	36772.9	5858.81	1515.56	26294.9	620657	4427.69	117.67	5487.66	36944.8	3.9	10.73	26.18	347.48	87.58	193.5	144.03	0.2	1.62	1378.44	31.38	60080.6	8270.01	69.27	17.74	175.12	185.51	6.4	0.41	1683.24	119.52	121.5	14.75	6.64	303.75
		HC 108	Free Protein	Control	Female	41							16817.8	2085.94	119895	41006.3	5898.73	3329.33	29601	886748	9824.71	1222.78	10541.8	49377.7	2.38	6.85	53.73	2101.2	93.02	193.5	204.91	0.2	21.55	11707.6	100.98	14164.2	10021.4	66.67	15.45	78.25	2	40.89	0.62	2207.64	22.23	29.91	18.09	7.02	255.09
		HC 109	Free Protein	Control	Female	43							9177.75	1296.12	79958.1	40402.5	6018.6	1899.32	28022.6	900230	7883.29	987.61	12750	32844.2	2.66	10.93	18.47	474.43	203.32	193.5	217	0.2	8.37	7474.02	68.9	19828.2	5908.66	131.35	14.57	159.37	8.52	6.4	1.65	1438.66	35.43	72.72	148.41	2.64	432.64
		HC 110	Free Protein	Control	Female	42							16985.2	1925.86	119468	41396.3	5675.4	3218.86	31274.3	1.12942e+06	9078.79	867.22	7533.67	50632.7	2.24	5.88	44.83	1889.14	82.3	193.5	176.36	0.2	13.67	11294.3	78.7	14201.7	9541.61	56.17	13.09	68.48	2	16.86	0.58	2011.89	58.15	63.13	52.35	10.9	415.53
		HC 111	Free Protein	Control	Female	49							9227.96	1255.88	76275.7	41382.8	6383.11	1806.13	29357.9	881844	7448.52	843.25	10468.3	35512.5	2.38	10.7	15.06	425.46	203.57	193.5	200.86	0.2	6.56	6972.48	72.82	18895.2	5452.07	121.09	13.83	154.44	8.52	6.4	1.5	1350.19	84.65	124.79	165.15	6.14	271.5
		HC 112	Free Protein	Control	Female	40							17881.3	2037.77	123814	43219.9	6672.53	3378.06	32196.4	1.2775e+06	9713.17	995.67	8412.76	51467.2	2.81	6.59	51.62	2061.85	93.02	193.5	200.86	0.2	17.04	11617.2	102.95	15274.4	10288.4	66.67	15.45	78.25	2	51.44	0.67	2123.15	208.7	135.87	85.56	29.62	337.88
		HC 113	Free Protein	Control	Male	60							18001	1280.47	133345	53595.2	8997.71	1977.06	32024.3	504970	8179.41	292.51	13070.1	40022.9	3.16	8.36	15.43	327.54	122.45	193.5	130.3	0.2	5	1558.31	97.93	7192.64	6013.74	82.63	16.93	173.78	149.53	6.4	0.54	1913.95	92.75	82.63	27.69	3.21	681.74
		HC 114	Free Protein	Control	Female	60							9153.61	2482.57	97303.6	52498.7	8794.47	1026.07	26250.2	433181	15.5	1419.71	23797.4	36172.2	3.13	2.27	15.16	167.51	103.21	193.5	198.52	0.2	9.67	27506.6	92.37	31234	5299.83	76.02	8.44	89.61	2	93.27	0.59	766.15	6.03	9.53	11.32	0.77	42.6
		HC 115	Free Protein	Control	Male	70							8636.14	2013.77	114710	42188.8	10022.4	3313.11	25680.4	1.00711e+06	15.5	565.09	7977.19	40104.9	9.38	21.02	49.42	774.74	291.56	2416.7	339.88	1.95	7.86	16538.6	397.65	22959.7	117047	123.72	16.16	134.56	498.92	59.46	1.66	1075.41	83.3	123.84	140.27	8.57	466.42
		HC 116	Free Protein	Control	Male	70							9366.12	2651.74	137359	24.2	7188.11	4200.32	35899.3	1.51988e+06	9727.07	2019.12	13650.9	27734.1	0.93	3.15	5.15	377.68	72.29	193.5	203.48	0.2	5.9	3338.96	1270.7	3133.31	13182.5	62.34	9.92	64.46	722.06	6.4	0.31	234.66	69.56	94.44	61.13	13.74	543.91
		HC 117	Free Protein	Control	Female	58							10394.5	1619.99	108876	39550.4	9611.68	1641.12	30682.1	410292	15.5	1265.82	21777.5	22159.8	4.32	6.84	33.93	119.2	196.88	2942.65	317.55	1.77	9.67	83524.9	77.48	17040.2	16755.3	160.81	11.46	76.89	6.92	6.4	1.08	814.82	7.97	12.69	0.97	0.87	54.31
		HC 118	Free Protein	Control	Female	62							9448.15	1798.05	125885	24.2	7126.68	2565.71	30186.5	663829	10388.3	1100.5	15193.3	25870.8	5.44	7.79	23.05	125.43	175.35	193.5	295.22	2.05	13.65	83830.7	584.78	2100.57	17417.1	109.66	10.4	72.28	7.58	6.4	0.94	533.84	106.54	135.14	12.79	12.14	1089.76
		HC 119	Free Protein	Control	Female	55							8994.21	1630.88	122769	24.2	7143.71	2551.01	29564	629931	12098.9	1018.13	12851.2	25606.7	4.44	8.26	17.98	123.24	141.69	193.5	288.67	1.74	13.94	75575.6	759.03	1767.63	16153.9	95.46	8.96	64.47	7.74	6.4	0.8	269.36	88.3	111.28	9.95	8.33	718.35
		HC 120	Free Protein	Control	Male	60							10673.7	2088.08	112139	24.2	7813.14	2250.92	18362.3	1.20382e+06	10344.3	884.13	2282.42	14359.6	3.43	8.03	14.38	566.24	106.73	193.5	142.47	0.81	4.87	1929.14	130.54	1118.96	8221.67	44.51	5.42	53.56	285.48	6.4	0.66	257.14	149.41	118.6	17.72	16.06	373.75
		HC 121	Free Protein	Control	Male	63							10751.9	2379.14	117044	24.2	7934.49	2380.08	17641.6	1.2363e+06	10600.1	1161.95	4150.56	14626.1	4	7.63	15.82	650.12	123.13	193.5	162.15	1.44	4.66	2061.52	305.34	1364.58	9085.81	52	6.39	58.22	339.46	6.4	0.74	248.03	171.4	127.38	19.85	15.04	374.62
		HC 122	Free Protein	Control	Male	57							11407.4	2586.51	123483	24.2	8618.69	2547.12	19406.3	1.33893e+06	10912	1267.52	6251.59	15973.7	2.76	6.77	11.8	569.72	128.34	193.5	126.65	0.2	5.17	1600.13	318.33	1372.71	9221.25	43.24	5.17	41.87	327.69	6.4	0.68	482.3	211.59	149.01	23.51	13.1	352.76
		HC 123	Free Protein	Control	Female	50							11494.6	2471.05	114201	41515.2	8588.23	2477.88	30981.9	590971	14046	1605.61	20041.5	23805.4	6.61	8.29	28.19	168.52	189.21	193.5	434.96	2.45	16.77	92864.2	411.48	9314.06	19817.9	159.84	13.07	84.81	2	6.4	1.15	815.96	77.95	99.27	9.69	11.54	531.39
		HC 124	Free Protein	Control	Female	65							10687.7	2337.56	110792	40105.5	8693.99	2300.02	30060.1	538673	14123.6	1493.27	20330.5	23176.4	6.44	8.09	30.55	167.81	200.09	193.5	447.39	2.93	11.2	93128.1	551.28	19230.7	19626.9	167.19	13.27	98.65	2	6.4	1.28	854.74	80.2	106.63	9.69	12.92	464.45
		HC 125	Free Protein	Control	Female	57							9998.35	2010.01	105096	38085.1	7915.98	2124.48	28133.3	475662	11816.5	1275.44	13391	21959.1	6.1	7.97	27.94	143.9	189.41	193.5	386.88	2.9	13.38	93393.6	316.3	14280.6	21636.6	139.17	12.48	80.62	8.23	6.4	1.11	671.99	80.06	101.06	9.69	11.39	578.14
		HC 126	Free Protein	Control	Male	55							12549.8	3067.04	105136	39786.5	10521.8	2288.77	18844.3	1.29594e+06	14300	1441.09	9646.59	14764.9	4.78	0.03	18.61	890.58	178.32	193.5	270.11	0.71	0.3	2377.67	516.57	2178.3	12212.8	67.22	7.45	70.56	350.59	6.4	0.8	1084.32	166.72	119.56	18.47	18.36	337.47
		HC 127	Free Protein	Control	Male	58							11706	1466.11	90316.8	38587	9244.26	2099.45	19971.7	1.23917e+06	8873.43	383.04	233	13744.3	5.78	0.03	17.02	762.66	142.46	193.5	273.19	2.39	6.4	2348.56	7.6	2873.51	13050.9	63.94	9.01	82.3	361.26	6.4	1.13	8.4	151.4	110.64	18.22	17.25	463.3
		HC 128	Free Protein	Control	Male	64							10379.9	1354.44	93298.5	42276.7	8310.92	2288.81	18116.3	1.2937e+06	6102.09	184.37	233	14223	5.61	15.17	20.64	993.38	178.32	193.5	284.97	0.87	6.25	2584.62	426.56	2333.26	13825.8	69.66	8.8	89.85	372.77	6.4	1.06	1231.27	148.51	103.53	18.47	14.44	678.15
		HC 129	Free Protein	Control	Male	61							12554.2	2534.19	94930.4	36272.8	9266.48	1645.86	32417.6	197803	12677	692.37	10079.3	20204.8	11.89	12.23	292.59	398.71	293.9	193.5	363.9	6.16	4.75	3240.27	234.19	44136.5	20530.1	175.29	46.05	169.6	492.62	146.88	2.15	962.44	206.23	115.74	231.14	5.7	683.93
		HC 130	Free Protein	Control	Male	66							10619.5	2575.91	97183.5	32204.9	9572.35	1598.16	29151.6	159077	14173.5	784.21	10095.6	18295.9	11.72	11.65	168.34	359.05	267.8	193.5	326.92	4.94	2.66	2856.74	174.77	35304	31112.8	156.88	39.96	171.28	471.06	93.55	1.85	1000.66	188.68	106.22	200.04	4.38	762.36
		HC 131	Free Protein	Control	Male	57							11427.8	3283.12	102367	34563.8	11090.9	1681.32	31281.1	187120	18352	1060.46	16187.1	18929.5	11.23	13.05	205.1	370.56	272.23	193.5	306.77	5.44	3.56	3084.42	177.1	13909.3	30972.1	161.32	40.05	172.54	461.54	136.46	2	8.4	198.65	111.01	218.07	4.41	826.46
		HC 132	Free Protein	Control	Male	60							13015.1	4164.01	96780.5	41074.1	9504.65	2923.87	25690.7	1.1105e+06	11746.4	1091.62	5095.27	22207	7.44	21.33	24.23	76.66	135.99	193.5	184.32	0.2	3.11	26114.1	107.92	8778.71	7990.46	92.86	24.89	119.21	311.56	6.4	0.49	1491.9	180.13	74.39	30.53	4.24	927.9
		HC 133	Free Protein	Control	Female	57							11069	2213.63	74526.4	39871.1	9226.89	2250.23	42111.2	1.12682e+06	12206.9	1373.8	13708.8	29957.3	6.03	8.41	11.32	19.27	104.29	193.5	315.42	2.75	6.4	73367.6	362.38	31272.9	11476.1	64.76	16.17	97.4	2	6.4	0.91	854.74	143.17	125.91	16.96	6.73	734.7
		HC 134	Free Protein	Control	Male	55							14429.5	3712.34	95411	40366.9	9782.42	2935.39	26851.5	1.12596e+06	9515.23	794.82	1801.93	20449.2	6.94	20.7	20.24	79.32	122.38	193.5	174.93	0.21	2.96	25029	93.96	9265.9	8129.95	96.01	27.5	122.15	318.52	6.4	0.45	1414.15	174.21	75.62	33.79	4.2	1339.89
		HC 135	Free Protein	Control	Female	51							12018.1	2604.71	79686.1	40665.6	8925.9	2546.09	41014.8	1.50051e+06	11832.5	1692.22	19240.9	33325.4	5.78	7.81	10.5	18.68	92.32	193.5	286.43	2.03	4.45	72507.5	615.3	29001.7	10234.3	65.56	15.28	89.43	2	6.4	0.91	1190.05	153.29	133.58	18.97	6.97	966.42
		HC 136	Free Protein	Control	Male	55							14657	3927.2	90779.9	39591.1	9468.7	2906.9	26013.4	1.07593e+06	9809.46	931.15	4085.11	21140.4	7.44	18.18	23.43	82.99	142.46	193.5	176.53	0.89	2.96	25517.8	99.84	22548.5	8207.77	95.98	25.96	122.57	330.37	6.4	0.53	1629.94	178.36	74.7	32.4	4.11	1656.52
		HC 137	Free Protein	Control	Female	60							11870.7	2644.84	80255.4	40235.4	8562.61	2656.78	40216.8	1.16857e+06	12540.1	1655.99	19682	29952.8	6.61	7.95	23.43	34.41	99.79	193.5	386.08	3.68	10.45	75241.1	684.45	31074.8	11188.8	70.48	17.65	92.78	7.27	6.4	0.94	1125.63	141.92	125.55	17.47	6.41	899.9
		HC 138	Free Protein	Control	Male	56							11749.1	3609.49	90408	37180.5	7065.59	2937.24	23887	1.13283e+06	10115.9	1393.23	7016.17	21935.2	6.69	19.42	25.02	95.1	135.9	193.5	230.15	0.2	3.41	24075.1	147.36	8007.74	8114.71	100.69	28.84	90.68	311.57	6.4	0.53	1584.04	173.61	72.33	30.53	4.19	1083.36
		HC 139	Free Protein	Control	Male	53							11492.2	2553.45	80052	39334.3	8075.78	2679.5	39079.4	1.29414e+06	11784.1	2001.51	24506.8	28567.7	5.78	8.11	18.63	22.54	92.32	193.5	410.04	2.15	11.43	75793	532.08	20288.9	11212.1	62.29	16.67	69.72	2	6.4	0.89	827.64	143.75	124.88	17.47	7.56	876.14
		HC 140	Free Protein	Control	Male	51							7679.93	1285.01	102284	68892.3	7665.39	4610.18	41275.5	1.3442e+06	7235.61	322.1	2565.14	32421.4	2.19	3.01	6.29	392.95	107.95	193.5	338.33	1.59	18.58	3264.17	1639.65	8811.29	14383.3	84.95	14.48	66.79	880.71	6.4	0.59	1065.34	59.62	73.14	42.48	14.15	1081.37
		HC 141	Free Protein	Control	Male	60							7308.53	1257.79	98188.2	64954.4	7183.33	4244.1	37970.9	1.37382e+06	5457.77	490.69	2099.94	30296	0.92	5.73	4.17	482.41	79.73	193.5	361.07	0.21	21.45	2984.26	572.51	2171.16	14665.3	72.08	11.25	64.27	778.86	6.4	0.23	1576.42	55.27	69.17	44.5	14.69	983.76
		HC 142	Free Protein	Control	Male	66							10204	3746.14	120839	63287.1	8446.55	4286.5	33465.7	1203279	14126	2839.8	42456.2	28673.2	1.43	6.69	2.9	558.39	100.48	193.5	472	0.2	24.62	3299.16	649.86	1511.37	14924.9	76.95	12.67	72.24	850.52	6.4	0.23	1719.64	63.2	77.25	45.62	16.03	439.85
		HC 143	Free Protein	Control	Male	62							7372.4	1196.7	97304.1	69478.1	7214.21	4147.63	35807.3	1.07798e+06	6485.81	565.53	2180.08	28540.3	1.09	5.82	0.3	455.92	74.98	193.5	394.74	0.32	17.98	3047.5	503.25	1445.16	13714.3	67.18	11.25	63.85	760.22	6.4	0.15	1503.72	56.07	68.36	42.02	12.68	2280.04
		HC 144	Free Protein	Control	Female	55							6027.88	2256.3	64354.8	50008.4	12410.9	2262.87	24270.2	397772	15.5	887.84	6786.46	37527.9	3.89	10.92	44.37	121.91	97.18	1650.67	196.41	0.2	2.83	38297.1	124.45	16953	3667.84	68.99	8.01	46.87	4.86	6.4	0.69	1084.1	6.87	9.51	10.58	1.56	52.56
		HC 145	Free Protein	Control	Female	65							6003.03	1628.74	57437.5	47175	9879.31	1993.76	23887.9	382857	15.5	683.97	4800.61	36644.8	3.67	10.78	40.7	114.35	84.05	193.5	179.32	0.2	2.77	33470.1	115.43	16134.2	3373.05	61.31	7.07	41.55	4.26	6.4	0.61	1061.93	6.35	8.97	9.8	1.38	46.62
		HC 146	Free Protein	Control	Male	63							11563.1	2221.45	95931.7	35299.5	12973.4	1929.57	18350.3	1.27587e+06	15.5	857.66	2373.3	12688.2	7.61	22.41	42.55	792.94	291.56	1114.1	334.21	2.27	9.42	3570.81	520.66	2631.45	19105.2	99.58	14.2	151.08	494.53	39.19	1.87	386.85	168.41	119.99	21.18	26.43	416.08
		HC 147	Free Protein	Control	Male	58							10466.2	1387.12	99685.5	37593.1	11104.2	2356.44	21241.2	1.26571e+06	15.5	288.11	233	13492.4	8.02	11.22	49.42	753.53	343.41	2115.84	412.09	1.83	15.44	3812.3	458.65	15071.2	20277.6	107.22	15.8	115.15	618.67	65.27	1.97	703.68	228.43	148.41	29.27	10.17	494.03
		HC 148	Free Protein	Control	Female	61							10186.5	1713.1	104444	39971.2	8111.38	1557.85	28445.3	421422	15.5	1781.26	28904.2	22061	4.54	4.92	35.17	102.1	174.08	2745.59	357.15	0.2	19.12	73035.1	163.17	18753	12478	126.82	11.17	63.53	4.63	6.4	1	991.21	8.73	13.12	1.05	0.86	52.48
		HC 149	Free Protein	Control	Male	65							9831.97	2669.35	117274	74402.3	9800.68	3921.35	24767.2	1.25923e+06	15.5	1404.7	14851.5	37288.5	29.3	4.58	690.53	346.46	109.25	9080.86	181.38	4.81	2.58	3565.13	453.38	7882.23	27726.8	76.7	10.36	106.38	890.51	6.4	0.52	1383.91	63.67	103.67	48.42	4.23	491.04
		HC 150	Free Protein	Control	Female	58							11311.3	1501.02	72566	47260.9	10170.5	2057.68	38644.2	1.12472e+06	15.5	1916.29	16002.7	32905.8	4.32	5.16	15.16	15.68	90.61	2462.35	331.49	2.32	13.47	35141.9	257.21	30487.9	10518.5	52.39	14.17	80.57	8.76	6.4	0.75	927.37	12.29	12.7	2.57	0.84	54.95
		HC 151	Free Protein	Control	Female	64							11538.9	1683.22	73907.6	47782.2	9610.14	2259.42	38275.2	1.13133e+06	15.5	2263.95	17975.2	31878	4.54	5.97	17.06	16.07	103.21	2265.28	365.05	2.32	17.31	40098.8	229.33	33743.9	10505.4	54.78	15.45	103.7	10	6.4	0.8	991.21	11.44	13.05	2.57	1.07	56.4
		HC 152	Free Protein	Control	Female	60							6734.14	2700.78	76324.7	47070.2	9997.35	2206.07	23800	387768	15.5	1283.72	10688.2	38035.5	3.24	9	37.63	143.6	84.05	193.5	169.62	0.2	4.58	30843.3	165.95	16269.9	7156.73	66.62	7.29	37.57	2.5	6.4	0.57	1186.58	8.97	10.24	7.19	1.57	48.51
		HC 153	Free Protein	Control	Female	58							6939.79	2831.57	78385.1	48752.4	12024.8	2389.25	25259.7	425023	15.5	1358.61	10620.1	39904.1	3.19	9.01	39.16	145.55	76.74	193.5	177.17	0.2	4.71	33154.2	162.89	16786.5	6873.83	68.99	7.58	39.56	2.97	6.4	0.6	1200.41	9.25	10.86	7.26	2	54.69
		HC 154	Free Protein	Control	Female	61							7126.56	3116.22	84285	49348.3	11162.1	2389.22	23001.9	396433	15.5	1606.49	15010.8	38281.8	3.35	8.92	39.78	143.89	90.61	1528.93	181.47	0.2	4.16	34009	197.29	17777.5	7250.33	71.33	7.58	39.56	2.97	6.4	0.63	1273.74	9.72	10.59	7.45	1.68	51.18
		HC 155	Free Protein	Control	Female	55							7514.04	2309.23	73371	46215.3	8742.71	1138.99	34768.1	420696	15.5	886.01	6889.13	37038.7	2.38	7.96	27.11	170.98	103.21	1152.63	128.9	0.2	2.06	25954.1	183.68	12498.2	10135.9	64.25	7.57	55.52	9.39	122.44	0.63	1334.56	5.62	9.37	0.79	0.96	67.14
		HC 156	Free Protein	Control	Female	60							11593.2	900.85	93708.3	29086.9	8772.11	1054.01	25849.7	455212	15.5	434.16	6719.78	15557.1	2.92	6.11	17.06	769.38	131.12	16088.9	159.85	1.86	1.71	19538.7	100.84	9283.46	6509.82	71.34	7.58	100.35	2.27	108.84	0.96	1043.91	16.79	10.03	15.58	0.51	54.76
		HC 157	Free Protein	Control	Female	58							7784	2517.08	79284.2	47649.9	8861.64	1208.4	34824	447670	15.5	1089.19	10228.1	38539	2.38	7.37	28.05	159.3	97.18	193.5	124.43	0.2	2.18	24613	186.05	12337.3	9489.13	64.27	7.29	49.2	7.04	92.02	0.56	1376.02	5.83	9.3	0.79	0.94	66.74
		HC 158	Free Protein	Control	Female	63							11936.5	974.05	95482.5	29903.6	9007.8	1089.17	25848.1	462797	15.5	501.2	7539.44	15813.5	3.02	6.29	15.8	795.3	141.21	14508.7	170.71	1.58	2.06	20779.9	98.51	9263.28	6773.08	71.34	8.37	106.39	2	99.87	1	1131.2	17.22	10.27	16.77	0.52	54.52
		HC 159	Free Protein	Control	Male	60							12009.5	940.42	87296.9	30301.8	8226.65	1943.21	19114.4	1.26334e+06	15.5	121.2	233	12091.9	28.28	12.34	889.48	490.94	163.57	6434.48	137.98	2.67	5.26	2098.85	50.93	5011.9	28127.6	51.25	7.37	164.55	267.54	6.47	0.97	642.29	168.82	113.97	28.26	4.73	581.26
		HC 160	Free Protein	Control	Male	58							12284.7	1368.79	80749.6	28898.9	8427.24	953.88	14366	1.04756e+06	15.5	631.52	442.14	10170.4	3.78	7.76	18.34	692.12	136.16	1650.67	133.39	0.2	4.58	2039.48	44.06	12613.5	14898.1	59.54	7.43	125.22	428.75	6.4	0.9	707.67	12.11	10.08	1.97	0.39	38.38
		HC 161	Free Protein	Control	Male	55							13015.9	1779.24	89027	30932.4	12399.5	1128.52	17292.8	1.14065e+06	15.5	947.19	1452.91	11211.1	3.46	7.12	19.6	669.6	141.21	193.5	131.16	0.2	4.34	2062.33	45.63	13231.9	14865.7	52.4	6.99	116.47	422.6	6.4	0.85	741.09	13.77	10.7	2.05	0.44	38.07
		HC 162	Free Protein	Control	Male	62							12845.4	1893.67	90064.4	30531.6	9540.33	1158.29	15764.2	1.1199e+06	15.5	1169.18	2599.42	10981.9	3.57	7.06	20.22	659.8	164.57	193.5	144.49	0.2	4.95	2108.05	54.96	14315.2	15539.6	55.97	7.43	116.47	425.77	6.4	0.93	718.81	13.19	10.4	2.01	0.42	37.62
		HC 163	Free Protein	Control	Male	60							12269.5	3133.33	137992	33215.2	11708.8	1484.93	29578.9	210046	15.5	1346.17	15462.2	19827.2	9	9.41	227.29	387.19	269.41	7300.23	267.1	4.73	5.19	3188.11	108.37	29254.9	31862	138.19	34.19	157.25	493.34	99.87	1.64	1836.64	30.06	11.33	8.09	0.48	54.91
		HC 164	Free Protein	Control	Male	65							11738.1	2309.65	133945	31452.5	9837.58	1374	25404.4	211287	15.5	916.96	11462.5	19322.2	9.33	9.62	257.34	383.59	271.04	6564.95	267.1	3.98	5.19	3142.39	87.83	30710.6	17194.6	137.06	34.19	148.14	506.38	92.02	1.64	1703.03	27.34	10.81	7.95	0.43	52.73
		HC 165	Free Protein	Control	Female	57							8761.31	807.6	57757	37289.3	8426.47	2239.38	42934.2	1.12861e+06	15.5	155.93	2373.3	28837.2	3.31	16.87	15.44	34.4	148.57	193.5	436.67	3.91	12.41	87647.3	207.76	2817.65	11060.5	68.87	17.94	160.42	15.85	6.4	1.21	334.84	71.13	131.21	23.73	7.42	926.15
		HC 166	Free Protein	Control	Female	58							8656.11	1758	68186	32410.3	8084.8	2109.46	32584.1	1.01338e+06	15.5	1101.59	10043.3	23540.3	3.31	8.06	12.27	29.29	126.82	193.5	417.58	2.71	7.25	80284.9	737.45	25513.6	10183.4	61.13	14.56	134.56	12.2	6.4	1.06	758.41	66.54	121.6	22.71	7.56	710.92
		HC 167	Free Protein	Control	Female	61							7381.23	912.5	58873.5	34136.9	9097.84	2036.63	39447.2	1.04866e+06	15.5	261.71	2827.79	25544.1	2.78	15.07	13.86	33.84	148.57	193.5	433.94	3.91	9.89	86700.8	245.13	3040.71	11657	65	16.52	152.35	16.16	6.4	1.12	446.38	64.34	116.58	20.66	5.65	647.14
		HC 168	Free Protein	Control	Female	60							10350.1	2183.99	75329.2	36465.3	8508.2	2421.45	33615.6	1.13846e+06	15.5	1398.56	14627.4	25593.4	3.31	7.65	12.26	30.43	126.82	193.5	409.36	2.06	8.33	75623.8	611.96	25354.6	8916.85	58.55	13.66	141.33	12.36	6.4	1.01	601.21	65.26	113.84	19.63	5.86	646.23
		HC 169	Free Protein	Control	Male	55							13235.5	2227.6	94130.8	34845.7	10851.4	1221.4	16996.4	950440	15.5	1334.69	4407.17	12042.3	3.67	6.68	20.23	556.1	140.98	2332.45	187.87	0.2	4.58	3838.4	71.36	32291.9	9918.74	55.97	7.29	77.22	298.15	6.4	0.75	827.34	18	8.67	1.52	0.97	42.97
		HC 170	Free Protein	Control	Male	57							13830.6	2180.76	94671.9	34702.8	11894.1	1296.11	17595.7	981744	15.5	1279.54	3918.85	12320.3	3.78	7.05	19.6	604.44	125.81	1881.96	185.75	0.2	5.32	3853.34	61.24	30639.6	10321	52.4	7.29	79.57	303.4	6.4	0.77	778.67	17.79	8.58	1.39	0.93	42.36
		HC 171	Free Protein	Control	Male	58							13880	2663.88	100243	35602.8	13215.7	1340.2	17704	986793	15.5	1686.38	5971.47	12445.8	3.89	6.87	20.23	594.05	155.48	2551.66	198.53	0.2	4.46	3919.95	65.03	34243.8	10149.3	57.16	7.29	80.24	302.45	6.4	0.77	885.71	19.49	9.08	1.56	1.03	44.57
		HC 172	Free Protein	Control	Male	60							12961.1	2138.57	94197.1	34292.5	10662.2	1249.73	16680.8	955306	15.5	1359.61	4228.99	12100.4	3.57	5.98	19.91	604.42	131.12	1650.67	201.71	0.2	4.95	3920.85	69.26	31311.7	9489.19	55.97	7.43	75.55	293.54	6.4	0.8	688.17	18.01	8.56	1.35	0.98	43.19
		HC 173	Free Protein	Control	Male	55							12878.8	3332.73	87715.7	55896.4	9017.42	2843.74	23995.4	802507	15.5	1495.9	3078.95	21849.6	4	10.59	20.86	47.82	97.18	193.5	184.69	0.2	3.85	8291.27	62.91	33374.4	24397.3	65.45	13.6	57.52	462.05	6.4	0.41	1549.99	10.31	7.59	4.91	0.49	60.37
		HC 174	Free Protein	Control	Male	60							12605	3373.34	84215.4	54348.9	8727.36	2752.84	24508.7	914822	15.5	1165.28	1810.45	21549.3	3.89	11.33	22.11	81.05	125.81	193.5	196.4	0.2	3.73	8099.34	65.33	33816.5	24178.6	71.33	20.95	57.52	307.86	6.4	0.48	1486.51	9.66	7.5	4.8	0.48	62.15
		HC 175	Free Protein	Control	Male	63							12731.2	3545.45	86471.6	54259.6	9194.22	2766.04	23788.8	861933	15.5	1344.05	2535.96	21547.4	4	10.98	19.91	89.24	136.16	193.5	200.65	0.2	3.85	7976.2	67.89	33508	24712.6	77.2	22.07	57.52	312.34	6.4	0.52	1414.71	10.42	7.82	4.98	0.5	63.49
		HC 176	Free Protein	Control	Male	57							12250.2	2914.39	75843.2	50489.8	8174.03	2500.09	23898	731080	15.5	930.87	1070.81	20751.2	3.94	10.97	18.97	76.22	125.81	193.5	184.69	0.2	3.37	7794.67	62.15	32411.6	19534.3	72.51	19.83	56.85	298.79	6.4	0.52	1410.57	9.38	7.16	4.68	0.45	53.66
		HC 177	Free Protein	Control	Female	51							8075.86	561.98	109208	38941.8	7019.73	2291.84	28548.9	361962	15.5	80.21	9447.85	25063.2	6.13	16.23	40.25	166.43	296.35	2646.92	307.25	3.04	1.43	80512.9	131.01	2142.56	29807.8	176.61	14.2	156.6	12.2	25.62	1.68	751.02	86.05	79.02	11.13	0.9	1165.77
		HC 178	Free Protein	Control	Female	48							8041.3	1461.29	98108.2	34104	7120.62	2009.45	26959.4	408861	9577.72	1002.55	7856.55	20787.3	4.91	6.07	21.55	122.77	155.28	193.5	387.37	3.33	12.62	94636.1	231.63	14821.1	12033.1	86.61	11.85	92.16	12.64	6.4	0.8	1043.25	93.74	115.42	16.46	19.49	905.69
		HC 179	Free Protein	Control	Male	46							9740.48	1358.77	89062.3	44204	8640.51	392.72	21374.7	964463	5849.81	139.49	551.09	10015.2	4.72	4.89	75.7	611.23	149.02	193.5	745.27	3.1	61.28	5368.7	178.12	20759.7	29012.4	61.8	12.73	46.92	533.96	6.4	0.96	9897.2	441.28	263.12	26.71	20.62	454.73
		HC 180	Free Protein	Control	Male	43							15886.5	1727.94	108370	24.2	6795.18	1943.96	37116.8	1.12832e+06	9891.17	1204.13	9067.08	37782.3	4.12	9.09	17.02	416.16	84.16	193.5	178.09	0.2	2.36	1281.54	51.8	8247.52	18568.7	89.71	14.28	179.68	221.55	6.4	0.49	1324.88	71.57	81.52	12.96	4.78	606.12
		HC 181	Free Protein	Control	Male	45							7332.16	1207.33	64298.4	24.2	7769.48	2043.94	16902.4	1.20743e+06	9546.87	471.31	2530.59	23060	9.75	33.86	80.61	487.51	122.38	193.5	178.09	0.75	2.36	4081.94	36.78	6909.84	9762.39	63.11	7.35	111.66	590.37	6.4	0.76	2164.91	56.8	67.83	47.04	2.42	515.37
		HC 182	Free Protein	Control	Male	46							7128.44	554.51	55707.7	38140.7	7743.69	2015.96	15202.1	803260	5646.08	96.72	233	22742.8	10.08	35.9	76.05	470.15	135.9	193.5	171.82	1.34	2.59	4101.12	42.4	6803.2	10424.9	65.58	7.97	123.83	589.27	6.4	0.78	2475.67	59.15	67.62	58.44	2.19	731.09
		HC 183	Free Protein	Control	Male	42							14282.9	1189.12	81109.3	50649.5	6782.94	1575.19	33703.9	953585	5128.68	143.95	5667.97	36731.7	4.37	13.44	25	439.66	84.16	193.5	146.45	0.2	1.47	1281.54	42.19	4818.22	8795.78	88.12	14.68	172.96	146.87	6.4	0.51	2472.12	69.13	77.85	14.42	7.23	1106.44
		HC 184	Free Protein	Control	Male	40							15990	1245.3	83787.2	49942.4	7834.02	1516.41	34251.8	1.41148e+06	7480.99	281.41	6406.23	37447.7	4.78	12.39	17.42	387.12	88.34	193.5	128.67	0.2	1.17	1330.71	34.44	4314.11	8068.18	81.76	13.17	167.92	135.03	6.4	0.45	1796.23	67.63	77.97	12.34	4.43	550.83
[truncated: 5 more columns]
