# Supplementary material for: Early-stage multi-cancer detection using an extracellular vesicle protein-based blood test
Source: Commun Med (Lond). 2022 Mar 17;2:29. doi: 10.1038/s43856-022-00088-6 (PMC9053211; doi:10.1038/s43856-022-00088-6)
Supplement: Supplementary file 5 — Supplementary Data 3 [file 43856_2022_88_MOESM5_ESM.xlsx]

## Sheet: Table S3
		Supplementary Data 3: Subject information and EV nanoparticle tracking analysis results
		Subject Cohort ID	Cohort	Sex	Age	AJCC Stage	A/B/C	Particle Concentration (particles/mL)	Median Particle Size (nm)	Peak Particle Size (nm)
		BLDR 001	Bladder	Male	64	II		169000000000	124.2	123.2
		BLDR 002	Bladder	Male	64	I		13700000000	132.1	139.8
		BLDR 003	Bladder	Male	70	I		114000000000	112.3	110.7
		BLDR 004	Bladder	Female	45	I		13500000000	159.6	151.2
		BLDR 005	Bladder	Male	57	II		381000000000	114.2	121.1
		BLDR 006	Bladder	Male	60	I		198000000000	109.1	118.7
		BLDR 007	Bladder	Female	72	I		26700000000	110.3	110.1
		BLDR 008	Bladder	Male	67	II		21600000000	128.5	140.9
		BLDR 009	Bladder	Male	75	I		27400000000	129.8	140
		BLDR 010	Bladder	Male	75	II		50500000000	115.9	130.8
		BLDR 011	Bladder	Male	62	II		34300000000	136.4	143.1
		BLDR 012	Bladder	Male	73	II		76000000000	101.9	111.9
		BLDR 013	Bladder	Male	56	I		96500000000	113.9	124
		BLDR 014	Bladder	Male	58	I		58800000000	113.7	119
		BLDR 015	Bladder	Male	69	I		105000000000	132.7	138.6
		BLDR 016	Bladder	Female	69	I		23000000000	120.3	120.1
		BLDR 017	Bladder	Male	48	II		22300000000	135.9	142.2
		BLDR 018	Bladder	Male	74	I		13000000000	126.5	125.9
		BLDR 019	Bladder	Male	61	II		20300000000	124	141.4
		BLDR 020	Bladder	Male	67	II		19000000000	131.2	142.3
		BLDR 021	Bladder	Male	62	I		270000000000	129.3	129.1
		BLDR 022	Bladder	Male	61	I		19600000000	119.9	125.4
		BLDR 023	Bladder	Male	63	I		5430000000	134.2	138.1
		BLDR 024	Bladder	Male	67	I		7780000000	135.8	140.1
		BLDR 025	Bladder	Female	59	I		29000000000	117	118.3
		BLDR 026	Bladder	Male	72	II		9600000000	134	144.3
		BLDR 027	Bladder	Male	65	I		19700000000	111	112.2
		BLDR 028	Bladder	Male	57	I		3680000000	139.6	146.2
		BLDR 029	Bladder	Male	54	II		13100000000	130.5	139.2
		BLDR 030	Bladder	Male	54	II		13100000000	134.5	144.4
		BLDR 031	Bladder	Male	53	II		36200000000	113.9	123.1
		BLDR 032	Bladder	Male	52	II		55300000000	100.6	111
		BLDR 033	Bladder	Male	72	I		39000000000	122.6	131.3
		BLDR 034	Bladder	Male	67	II		14300000000	128.4	144.3
		BLDR 035	Bladder	Male	62	II		48700000000	117.8	127.8
		BLDR 036	Bladder	Male	70	I		50000000000	103.8	109.6
		BLDR 037	Bladder	Male	58	II		23200000000	118.3	130.3
		BLDR 038	Bladder	Male	69	II		19300000000	131.6	140
		BLDR 039	Bladder	Male	73	I		43800000000	102.6	112.8
		BLDR 040	Bladder	Male	58	I		16600000000	119.2	122
		BLDR 041	Bladder	Female	40	II		27000000000	118.7	118.9
		BLDR 042	Bladder	Male	61	II		8270000000	131.4	138.7
		BLDR 043	Bladder	Male	63	I		11400000000	124	136.6
		BLDR 044	Bladder	Male	58	I		47000000000	101.5	106.7
		BLDR 045	Bladder	Male	63	II		5470000000	156.1	167.3
		BLDR 046	Bladder	Female	41	I		17000000000	154.8	156.1
		BLDR 047	Bladder	Male	68	I		10000000000	129.5	142.3
		BLDR 048	Bladder	Male	56	I		60500000000	139.9	151.5
		OVAR 001	Ovarian	Female	52	I	A	43100000000	133.7	142.7
		OVAR 002	Ovarian	Female	59	I	A	27300000000	128	141.6
		OVAR 003	Ovarian	Female	40	I	B	26500000000	132.3	147.1
		OVAR 004	Ovarian	Female	34	I	A	20700000000	134.7	142.6
		OVAR 005	Ovarian	Female	63	I	C	25700000000	149.9	169.6
		OVAR 006	Ovarian	Female	23	I	A	12500000000	130.4	140
		OVAR 007	Ovarian	Female	26	I	A	30500000000	125.1	144.3
		OVAR 008	Ovarian	Female	59	II	B	31000000000	124.1	138.5
		OVAR 009	Ovarian	Female	44	II	B	28000000000	118.6	129.5
		OVAR 010	Ovarian	Female	53	I	A	121000000000	142.8	149.7
		OVAR 011	Ovarian	Female	68	I	A	33000000000	126.2	140.8
		OVAR 012	Ovarian	Female	58	I	B	21400000000	134.3	148.5
		OVAR 013	Ovarian	Female	58	I	A	46900000000	112	109
		OVAR 014	Ovarian	Female	44	I	B	82000000000	102.6	113.8
		OVAR 015	Ovarian	Female	67	I	B	83000000000	106.1	111.5
		OVAR 016	Ovarian	Female	61	I	A	180000000000	121.6	126.3
		OVAR 017	Ovarian	Female	47	I	A	317000000000	113.3	118.8
		OVAR 018	Ovarian	Female	48	I	A	74200000000	119.7	123.2
		OVAR 019	Ovarian	Female	64	I	C	20000000000	125.5	116.7
		OVAR 020	Ovarian	Female	43	I	B	23500000000	117.4	120.8
		OVAR 021	Ovarian	Female	54	I	A	15000000000	122.8	122.9
		OVAR 022	Ovarian	Female	61	I	A	61000000000	96.9	111.3
		OVAR 023	Ovarian	Female	46	II	A	59500000000	110	117.4
		OVAR 024	Ovarian	Female	74	I	A	59000000000	108.9	119.5
		OVAR 025	Ovarian	Female	76	I	C	43000000000	110.2	107.9
		OVAR 026	Ovarian	Female	48	I	C	41000000000	111.1	120.6
		OVAR 027	Ovarian	Female	40	I	A	50000000000	102.4	102
		OVAR 028	Ovarian	Female	44	I	B	14500000000	124.8	123.2
		OVAR 029	Ovarian	Female	64	I	A	23100000000	117.5	144.2
		OVAR 030	Ovarian	Female	54	I	B	35000000000	119.9	125
		OVAR 031	Ovarian	Female	29	I	A	53500000000	115.4	119.2
		OVAR 032	Ovarian	Female	68	I	A	5180000000	141.2	147
		OVAR 033	Ovarian	Female	41	I	A	6950000000	130.9	127.1
		OVAR 034	Ovarian	Female	59	I	A	7550000000	145.7	147
		OVAR 035	Ovarian	Female	58	I	A	77000000000	104.5	109.9
		OVAR 036	Ovarian	Female	37	I	A	43000000000	90.7	104.3
		OVAR 037	Ovarian	Female	62	II	A	10500000000	122.9	108.3
		OVAR 038	Ovarian	Female	33	I	A	26000000000	109.3	107.8
		OVAR 039	Ovarian	Female	67	I	A	4900000000	161.7	173.7
		OVAR 040	Ovarian	Female	40	I	A	28000000000	134.9	143.9
		OVAR 041	Ovarian	Female	21	I	B	26700000000	164.5	164.4
		OVAR 042	Ovarian	Female	52	I	A	6130000000	142.3	146.3
		OVAR 043	Ovarian	Female	52	II	A	7830000000	140.1	151.1
		OVAR 044	Ovarian	Female	57	I	C	70700000000	114.1	120.7
		PDAC 001	Pancreatic	Female	60	I	A	65000000000	114.8	127.3
		PDAC 002	Pancreatic	Female	49	II	B	12500000000	127.1	131.1
		PDAC 003	Pancreatic	Female	65	II	A	19700000000	126.2	131.1
		PDAC 004	Pancreatic	Female	60	II	A	34000000000	163.5	169.2
		PDAC 005	Pancreatic	Female	58	II	A	54600000000	124.4	125.4
		PDAC 006	Pancreatic	Female	56	II	B	9030000000	139.2	134.3
		PDAC 007	Pancreatic	Female	66	II	A	7760000000	139.2	136.8
		PDAC 008	Pancreatic	Female	63	II	B	37500000000	117	119.2
		PDAC 009	Pancreatic	Female	59	II	B	3000000000	169.2	171.3
		PDAC 010	Pancreatic	Female	65	I	B	9730000000	153.4	152
		PDAC 011	Pancreatic	Male	57	II	B	39000000000	129.3	131.1
		PDAC 012	Pancreatic	Female	64	I	B	23000000000	151.7	164
		PDAC 013	Pancreatic	Female	55	I	B	20000000000	152.5	165.8
		PDAC 014	Pancreatic	Female	66	II	A	74000000000	146.6	156.2
		PDAC 015	Pancreatic	Female	68	II	B	47000000000	135.3	142.5
		PDAC 016	Pancreatic	Male	68	I	B	22100000000	155.2	165.7
		PDAC 017	Pancreatic	Female	59	II	B	6340000000	129	126.4
		PDAC 018	Pancreatic	Male	66	II	B	25800000000	139.9	139.7
		PDAC 019	Pancreatic	Female	68	II	B	20300000000	123.8	121
		PDAC 020	Pancreatic	Male	52	I	A	54100000000	137.2	140
		PDAC 021	Pancreatic	Female	64	I	B	7130000000	141.8	149.4
		PDAC 022	Pancreatic	Female	56	II	B	181000000000	115	119
		PDAC 023	Pancreatic	Female	50	II	B	37000000000	126.3	135.1
		PDAC 024	Pancreatic	Male	49	II	B	24300000000	148.5	161.1
		PDAC 025	Pancreatic	Female	63	II	B	10000000000	137.5	141.3
		PDAC 026	Pancreatic	Female	70	II	B	59300000000	100.7	118.5
		PDAC 027	Pancreatic	Female	57	II	B	101000000000	113.7	129.8
		PDAC 028	Pancreatic	Female	61	II	B	75300000000	78.4	87.6
		PDAC 029	Pancreatic	Female	71	I	B	22400000000	139.8	151.1
		PDAC 030	Pancreatic	Male	59	I	B	28600000000	108.8	118.9
		PDAC 031	Pancreatic	Female	61	I	B	34800000000	161.6	167.2
		PDAC 032	Pancreatic	Female	60	I	A	195000000000	139	148.6
		PDAC 033	Pancreatic	Male	72	I	B	22800000000	127.1	137.9
		PDAC 034	Pancreatic	Male	64	I	B	25700000000	123.5	134.1
		PDAC 035	Pancreatic	Female	70	I	B	7370000000	149.9	159.4
		PDAC 036	Pancreatic	Female	72	I	B	3530000000	139.1	143.8
		PDAC 037	Pancreatic	Male	58	I	B	3700000000	145	117.1
		PDAC 038	Pancreatic	Female	64	I	B	103000000000	133.3	143
		PDAC 039	Pancreatic	Male	74	I	A	26300000000	146	154.5
		PDAC 040	Pancreatic	Female	66	I	B	23300000000	165.8	179.5
		PDAC 041	Pancreatic	Male	69	I	B	51300000000	155.6	157.9
		PDAC 042	Pancreatic	Female	59	I	B	31700000000	140.2	142.9
		PDAC 043	Pancreatic	Female	74	II	A	53600000000	120.4	126.7
		PDAC 044	Pancreatic	Male	59	II	A	44500000000	116.9	118.9
		PDAC 045	Pancreatic	Female	53	I	B	Not Available
		PDAC 046	Pancreatic	Male	70	II	B	Not Available
		PDAC 047	Pancreatic	Male	63	II	B	Not Available
		HC 001	Control	Female	61			34500000000	102.1	107.2
		HC 002	Control	Female	64			7500000000	147.6	159
		HC 003	Control	Female	71			358000000000	113.1	124.2
		HC 004	Control	Female	69			45300000000	112	114.8
		HC 005	Control	Female	70			52500000000	120	128
		HC 006	Control	Female	54			29000000000	115.1	106
		HC 007	Control	Female	50			13000000000	141.1	157.2
		HC 008	Control	Female	53			57800000000	117.2	125.1
		HC 009	Control	Male	62			6900000000	136.8	140.7
		HC 010	Control	Female	63			42000000000	122.5	132.6
		HC 011	Control	Male	60			18000000000	123.1	131.1
		HC 012	Control	Female	55			45500000000	121.9	141.9
		HC 013	Control	Female	65			25500000000	113.2	114.8
		HC 014	Control	Female	67			23500000000	105.3	120.3
		HC 015	Control	Female	63			20000000000	106.2	115.9
		HC 016	Control	Female	60			28300000000	129.9	144.1
		HC 017	Control	Male	65			22500000000	130.6	137.6
		HC 018	Control	Female	57			29300000000	121.4	126.7
		HC 019	Control	Female	55			22300000000	133.7	140.9
		HC 020	Control	Female	68			28300000000	122.7	130.3
		HC 021	Control	Female	65			151000000000	116.3	111.8
		HC 022	Control	Female	67			113000000000	109	125.9
		HC 023	Control	Female	70			662000000000	105.6	101
		HC 024	Control	Female	71			174000000000	106.7	129.1
		HC 025	Control	Male	60			63000000000	113.1	123.6
		HC 026	Control	Female	63			9630000000	133.6	139.5
		HC 027	Control	Male	66			137000000000	113.2	123.3
		HC 028	Control	Male	65			100000000000	114.2	114.9
		HC 029	Control	Male	65			76000000000	125.4	130.9
		HC 030	Control	Female	61			71000000000	90.1	90.9
		HC 031	Control	Male	70			80700000000	86.7	87.3
		HC 032	Control	Male	60			14600000000	121.2	130.7
		HC 033	Control	Female	62			73000000000	102.1	105.9
		HC 034	Control	Female	65			33700000000	105.7	108.9
		HC 035	Control	Male	61			37000000000	114.6	119.3
		HC 036	Control	Female	67			81500000000	100.3	100.1
		HC 037	Control	Female	69			53300000000	102	105.2
		HC 038	Control	Male	70			59000000000	111.3	110.3
		HC 039	Control	Female	65			91000000000	94.5	96.9
		HC 040	Control	Female	71			177000000000000	116.4	117
		HC 041	Control	Male	60			52700000000	102.9	104.8
		HC 042	Control	Male	63			440000000000000	102.9	106.6
		HC 043	Control	Female	55			11400000000	132.7	143.3
		HC 044	Control	Male	60			18000000000	132.3	115.8
		HC 045	Control	Male	60			21500000000	116.8	120.9
		HC 046	Control	Female	54			21500000000	125.2	129.7
		HC 047	Control	Male	60			22000000000	131.8	138.6
		HC 048	Control	Female	59			19000000000	114.3	113.7
		HC 049	Control	Female	50			29000000000	125.7	127.4
		HC 050	Control	Male	50			Not Available
		HC 051	Control	Male	54			35200000000	112.8	147.5
		HC 052	Control	Female	54			Not Available
		HC 053	Control	Male	48			9780000000	133.1	142
		HC 054	Control	Male	44			11100000000	132.6	142.2
		HC 055	Control	Male	42			37800000000	105.4	108.7
		HC 056	Control	Male	46			203000000000000	103.6	110.5
		HC 057	Control	Female	49			28600000000	120.8	122.8
		HC 058	Control	Female	42			46800000000	118.4	124
		HC 059	Control	Female	50			24500000000	122.1	125.8
		HC 060	Control	Female	49			187000000000	114.1	133
		HC 061	Control	Female	48			3250000000	145.6	139.4
		HC 062	Control	Male	48			5300000000	142.7	138
		HC 063	Control	Male	43			4700000000	149.5	169.3
		HC 064	Control	Male	48			18900000000	129.4	133.7
		HC 065	Control	Male	45			4300000000	144.8	153.6
		HC 066	Control	Female	44			3800000000	158.9	180.1
		HC 067	Control	Male	46			63700000000	106.2	112.6
		HC 068	Control	Male	42			30500000000	132.8	130.4
		HC 069	Control	Male	46			6680000000	137.5	137.6
		HC 070	Control	Male	47			28000000000	132.2	137.7
		HC 071	Control	Female	41			5030000000	124.7	130.6
		HC 072	Control	Male	49			89000000000	119.9	127.9
		HC 073	Control	Female	45			6900000000	131.1	139.3
		HC 074	Control	Female	46			12000000000	119.9	118.3
		HC 075	Control	Female	47			41200000000	123.3	125.3
		HC 076	Control	Male	50			7670000000	149.7	162.8
		HC 077	Control	Female	48			46000000000	116.7	126.4
		HC 078	Control	Female	48			47000000000	113.8	122.2
		HC 079	Control	Male	49			35200000000	126	139
		HC 080	Control	Female	47			27300000000	134.8	146.1
		HC 081	Control	Male	43			5230000000	145.3	169.4
		HC 082	Control	Female	48			35000000000	104.1	107.5
		HC 083	Control	Male	49			31800000000	130.5	143.7
		HC 084	Control	Male	43			15900000000	139.4	157.4
		HC 085	Control	Female	47			5200000000	146.6	159
		HC 086	Control	Male	49			50500000000	122.1	136.4
		HC 087	Control	Female	45			34000000000	111.5	117
		HC 088	Control	Female	45			5300000000	147.9	152.1
		HC 089	Control	Male	45			15800000000	144	158.8
		HC 090	Control	Male	43			26700000000	134.6	149.1
		HC 091	Control	Female	44			40000000000	108.9	116.3
		HC 092	Control	Male	40			37000000000	135.3	144.6
		HC 093	Control	Female	47			9130000000	130.3	146.1
		HC 094	Control	Male	48			54800000000	119.4	129.8
		HC 095	Control	Male	41			367000000000000	107.9	113.5
		HC 096	Control	Male	48			341000000000	107.9	119.5
		HC 097	Control	Male	45			390000000000	107.8	97.1
		HC 098	Control	Female	45			5300000000	136.9	153.1
		HC 099	Control	Male	67			29800000000	126.7	131.9
		HC 100	Control	Female	60			14100000000	141.4	161.3
		HC 101	Control	Female	41			Not Available
		HC 102	Control	Female	45			34000000000	98.3	106.5
		HC 103	Control	Female	40			17200000000	137.3	155.6
		HC 104	Control	Female	45			3700000000	146.7	162.9
		HC 105	Control	Male	41			11500000000	120.4	118.8
		HC 106	Control	Male	44			78800000000	112.6	113.6
		HC 107	Control	Male	44			3770000000	128.9	130.2
		HC 108	Control	Female	41			5670000000	133	135.1
		HC 109	Control	Female	43			5030000000	138.2	145.9
		HC 110	Control	Female	42			22500000000	125.3	139.5
		HC 111	Control	Female	49			7300000000	128.9	140.2
		HC 112	Control	Female	40			8700000000	139.3	162.4
		HC 113	Control	Male	60			66700000000000	134.9	140.3
		HC 114	Control	Female	60			Not Available
		HC 115	Control	Male	70			Not Available
		HC 116	Control	Male	70			26800000000	125.2	121.9
		HC 117	Control	Female	58			86000000000	111.9	117.6
		HC 118	Control	Female	62			120000000000	112.7	113
		HC 119	Control	Female	55			105000000000	112.4	110.8
		HC 120	Control	Male	60			232000000000	116.4	117.9
		HC 121	Control	Male	63			437000000000	117.7	119.1
		HC 122	Control	Male	57			210000000000	117.7	116.2
		HC 123	Control	Female	50			Not Available
		HC 124	Control	Female	65			260000000000	129.2	133.3
		HC 125	Control	Female	57			Not Available
		HC 126	Control	Male	55			Not Available
		HC 127	Control	Male	58			120000000000	119.4	117.7
		HC 128	Control	Male	64			62000000000	113.8	119.3
		HC 129	Control	Male	61			330000000000	128.6	140
		HC 130	Control	Male	66			470000000000	119.5	124.9
		HC 131	Control	Male	57			270000000000	109.5	111.6
		HC 132	Control	Male	60			94000000000	111.6	105.5
		HC 133	Control	Female	57			Not Available
		HC 134	Control	Male	55			Not Available
		HC 135	Control	Female	51			Not Available
		HC 136	Control	Male	55			Not Available
		HC 137	Control	Female	60			54000000000	100.4	97.4
		HC 138	Control	Male	56			27000000000	124.1	122.1
		HC 139	Control	Male	53			Not Available
		HC 140	Control	Male	51			Not Available
		HC 141	Control	Male	60			8700000000	143.2	130.1
		HC 142	Control	Male	66			Not Available
		HC 143	Control	Male	62			Not Available
		HC 144	Control	Female	55			66000000000	108.7	113.7
		HC 145	Control	Female	65			90000000000	111.4	121.1
		HC 146	Control	Male	63			20000000000	120.8	127.4
		HC 147	Control	Male	58			24000000000	121.7	114
		HC 148	Control	Female	61			140000000000	116.7	113.9
		HC 149	Control	Male	65			21000000000	111.2	117.2
		HC 150	Control	Female	58			47000000000	105.9	108.8
		HC 151	Control	Female	64			29000000000	120.7	120.3
		HC 152	Control	Female	60			800000000000	119.2	124.1
		HC 153	Control	Female	58			400000000000	118.3	116.2
		HC 154	Control	Female	61			420000000000	119.1	119.9
		HC 155	Control	Female	55			41000000000	113.3	115.4
		HC 156	Control	Female	60			13000000000	125.5	124
		HC 157	Control	Female	58			36000000000	114.3	120.2
		HC 158	Control	Female	63			8100000000	132.6	135.3
		HC 159	Control	Male	60			630000000000	127.4	131.8
		HC 160	Control	Male	58			490000000000	106.4	109.5
		HC 161	Control	Male	55			430000000000	135.6	140.6
		HC 162	Control	Male	62			390000000000	105.2	116.7
		HC 163	Control	Male	60			6900000000	140.9	141.8
		HC 164	Control	Male	65			5900000000	150.8	175.5
		HC 165	Control	Female	57			70000000000	97.4	98.5
		HC 166	Control	Female	58			37000000000	109.5	105
		HC 167	Control	Female	61			48000000000	104.6	105.6
		HC 168	Control	Female	60			46000000000	102.2	106.9
		HC 169	Control	Male	55			25000000000	113.4	113.3
		HC 170	Control	Male	57			31000000000	113.5	114.7
		HC 171	Control	Male	58			93000000000	93.7	107.1
		HC 172	Control	Male	60			250000000000	101.1	105.8
		HC 173	Control	Male	55			520000000000	110.6	108.4
		HC 174	Control	Male	60			670000000000	102	101.7
		HC 175	Control	Male	63			270000000000	108.3	107.8
		HC 176	Control	Male	57			300000000000	101.3	104.8
		HC 177	Control	Female	51			300000000000	116.8	117
		HC 178	Control	Female	48			Not Available
		HC 179	Control	Male	46			21600000000	133.6	143.9
		HC 180	Control	Male	43			Not Available
		HC 181	Control	Male	45			Not Available
		HC 182	Control	Male	46			Not Available
		HC 183	Control	Male	42			Not Available
		HC 184	Control	Male	40			Not Available
