# Supplementary material for: Early-stage multi-cancer detection using an extracellular vesicle protein-based blood test
Source: Commun Med (Lond). 2022 Mar 17;2:29. doi: 10.1038/s43856-022-00088-6 (PMC9053211; doi:10.1038/s43856-022-00088-6)
Supplement: Supplementary file 6 — Supplementary Data 4 [file 43856_2022_88_MOESM6_ESM.xlsx]

## Sheet: Table S4
		Supplementary Data 4: Biomarker limits of detection
		Biomarker Abbreviation	Protein Name	Limit of Detection	Units
		Tenascin C	Tenascin C	20.2	pg/mL
		sAXL	Soluble Axl receptor tyrosine kinase	5.6	pg/mL
		sE-selectin	Soluble E-selectin	247.8	pg/mL
		sHGFR/c-Met	Soluble human growth factor receptor	24.2	pg/mL
		sHer2	Soluble human epidermal growth factor receptor 2	11.9	pg/mL
		sHer3	Soluble human epidermal growth factor receptor 3	17.9	pg/mL
		sIL-6Ra	Soluble interleukin 6 receptor a	15.1	pg/mL
		sNeuropilin-1	Soluble Neuropilin-1	151	pg/mL
		sPECAM-1	Soluble platelet-endothelial cell adhesion molecule-1	15.5	pg/mL
		sVEGFR1	Soluble vascular endothelial growth factor receptor 1	5.1	pg/mL
		sVEGFR3	Soluble vascular endothelial growth factor receptor 3	233	pg/mL
		sc-kit/SCFR	Stem cell factor receptor	30.5	pg/mL
		CA 125	Cancer Antigen 125	0.2	U/mL
		CA 15-3	Cancer Antigen 15-3	0.03	U/mL
		CA 19-9	Cancer Antigen 19-9	0.3	U/mL
		CEA	Carcinoembryonic antigen	5.2	pg/mL
		FGF2	Basic fibroblast growth factor	3.6	pg/mL
		HE4	Human epididymis protein 4	193.5	pg/mL
		HGF	Hepatocyte growth factor	6.8	pg/mL
		IL-6	Interleukin 6	0.2	pg/mL
		IL-8	Interleukin 8	0.3	pg/mL
		Leptin	Leptin	42.8	pg/mL
		MIF	Macrophage migration inhbitory factor	7.6	pg/mL
		OPN	Osteopontin	285.3	pg/mL
		Prolactin	Prolactin	30.2	pg/mL
		SCF	Stem cell factor	2	pg/mL
		TNFa	Tumor necrosis factor alpha	0.3	pg/mL
		TRAIL	TNF-related apoptosis-inducing ligand	0.5	pg/mL
		Total PSA	Total PSA	2	pg/mL
		VEGF	Vascular endothelial growth factor	6.4	pg/mL
		b-HCG	b-human chorionic gonadotropin	0.029	mU/mL
		sFAS	Soluble tumor necrosis factor receptor superfamily member 6	8.4	pg/mL
		Cathepsin D	Cathepsin D	0.4	ng/mL
		FAP alpha	Fibroblast activation protein alpha	0.05	ng/mL
		Ferritin	Ferritin	0.04	ng/mL
		Galectin-3	Galectin-3	0.005	ng/mL
		IGFBP3	Insulin-like growth factor binding protein 3	0.2	ng/mL
		MIA	Melanoma Inhibitory Activity	0.12	ng/mL
		MPO	Myeloperoxidase	0.03	ng/mL
		SHBG	Sex hormone-binding globulin	0.05	nM
		TIMP1	Tissue inhibitor of metallopeptidase 1	0.0136	ng/mL
		TIMP2	Tissue inhibitor of metallopeptidase 2	0.0374	ng/mL
