# Supplementary material for: Early-stage multi-cancer detection using an extracellular vesicle protein-based blood test
Source: Commun Med (Lond). 2022 Mar 17;2:29. doi: 10.1038/s43856-022-00088-6 (PMC9053211; doi:10.1038/s43856-022-00088-6)
Supplement: Supplementary file 7 — Supplementary Data 5 [file 43856_2022_88_MOESM7_ESM.xlsx]

## Sheet: Table S5
		Supplementary Data 5: Average subject fit and times featured in test set
		Subject Cohort ID	Average Fit in Test Set	# of Times Featured on Test Set
		BLDR 001	1	42
		BLDR 002	0.98	35
		BLDR 003	0.96	38
		BLDR 004	1	34
		BLDR 005	0.34	31
		BLDR 006	0.38	25
		BLDR 007	0.99	27
		BLDR 008	0.85	42
		BLDR 009	0.43	35
		BLDR 010	0.77	34
		BLDR 011	0.53	26
		BLDR 012	0.84	38
		BLDR 013	0.07	44
		BLDR 014	0.89	31
		BLDR 015	0.01	31
		BLDR 016	0.68	37
		BLDR 017	0.69	30
		BLDR 018	0.81	32
		BLDR 019	1	39
		BLDR 020	0.9	25
		BLDR 021	0.82	33
		BLDR 022	0.05	39
		BLDR 023	0.39	31
		BLDR 024	0.86	30
		BLDR 025	0.69	42
		BLDR 026	1	29
		BLDR 027	0.95	35
		BLDR 028	0.31	25
		BLDR 029	0.33	27
		BLDR 030	0.54	41
		BLDR 031	0.8	32
		BLDR 032	0.45	23
		BLDR 033	1	35
		BLDR 034	0.99	30
		BLDR 035	0.99	38
		BLDR 036	1	35
		BLDR 037	1	31
		BLDR 038	1	37
		BLDR 039	1	34
		BLDR 040	0.96	38
		BLDR 041	0.82	34
		BLDR 042	0.3	30
		BLDR 043	0.34	32
		BLDR 044	0.78	29
		BLDR 045	0.01	35
		BLDR 046	0.53	40
		BLDR 047	0.88	25
		BLDR 048	0.24	34
		OVAR 001	0.98	34
		OVAR 002	1	37
		OVAR 003	0.38	36
		OVAR 004	0.95	36
		OVAR 005	0.5	41
		OVAR 006	0.07	34
		OVAR 007	1	36
		OVAR 008	1	30
		OVAR 009	0.83	29
		OVAR 010	0.39	32
		OVAR 011	0.87	34
		OVAR 012	1	32
		OVAR 013	0.88	29
		OVAR 014	1	29
		OVAR 015	1	38
		OVAR 016	1	34
		OVAR 017	0.91	40
		OVAR 018	0.95	30
		OVAR 019	1	37
		OVAR 020	1	39
		OVAR 021	0.97	31
		OVAR 022	1	41
		OVAR 023	0.98	39
		OVAR 024	1	33
		OVAR 025	0.99	33
		OVAR 026	0.93	33
		OVAR 027	0.99	36
		OVAR 028	0.94	33
		OVAR 029	1	30
		OVAR 030	0.9	30
		OVAR 031	0	34
		OVAR 032	1	34
		OVAR 033	0.51	40
		OVAR 034	1	36
		OVAR 035	1	32
		OVAR 036	0.6	26
		OVAR 037	0.95	23
		OVAR 038	0.83	34
		OVAR 039	1	36
		OVAR 040	0.08	30
		OVAR 041	0.96	35
		OVAR 042	0.98	35
		OVAR 043	1	32
		OVAR 044	0.01	47
		PDAC 001	0.97	35
		PDAC 002	1	29
		PDAC 003	1	28
		PDAC 004	1	31
		PDAC 005	0.69	33
		PDAC 006	1	35
		PDAC 007	1	49
		PDAC 008	1	26
		PDAC 009	1	34
		PDAC 010	1	36
		PDAC 011	1	36
		PDAC 012	0.99	29
		PDAC 013	1	29
		PDAC 014	1	37
		PDAC 015	0.99	36
		PDAC 016	1	39
		PDAC 017	0.95	36
		PDAC 018	0.99	26
		PDAC 019	1	30
		PDAC 020	1	30
		PDAC 021	1	36
		PDAC 022	1	37
		PDAC 023	0.99	30
		PDAC 024	1	27
		PDAC 025	1	29
		PDAC 026	0.96	40
		PDAC 027	0.97	33
		PDAC 028	1	29
		PDAC 029	0.95	34
		PDAC 030	1	36
		PDAC 031	0.92	32
		PDAC 032	1	46
		PDAC 033	1	29
		PDAC 034	1	26
		PDAC 035	1	44
		PDAC 036	1	35
		PDAC 037	1	42
		PDAC 038	0.99	33
		PDAC 039	1	33
		PDAC 040	0.85	33
		PDAC 041	0.6	34
		PDAC 042	0.96	32
		PDAC 043	1	42
		PDAC 044	1	37
		PDAC 045	1	32
		PDAC 046	1	40
		PDAC 047	1	35
		HC 001	0.47	31
		HC 002	0.02	30
		HC 003	0	28
		HC 004	0.04	27
		HC 005	0.12	29
		HC 006	0.01	37
		HC 007	0.01	29
		HC 008	0	27
		HC 009	0.01	34
		HC 010	0.15	23
		HC 011	0	31
		HC 012	0.09	39
		HC 013	0.19	36
		HC 014	0.03	32
		HC 015	0.37	40
		HC 016	0.04	29
		HC 017	0.01	34
		HC 018	0.03	34
		HC 019	0.09	26
		HC 020	0.06	29
		HC 021	0.13	39
		HC 022	0.05	37
		HC 023	0.78	25
		HC 024	0.18	38
		HC 025	0	36
		HC 026	0.08	38
		HC 027	0.51	34
		HC 028	0	42
		HC 029	0.72	30
		HC 030	0.01	32
		HC 031	0.07	24
		HC 032	0.5	41
		HC 033	0	32
		HC 034	0.06	34
		HC 035	0.02	38
		HC 036	0	44
		HC 037	0	35
		HC 038	0	24
		HC 039	0	38
		HC 040	0.53	30
		HC 041	0	35
		HC 042	0.45	38
		HC 043	0.26	36
		HC 044	0	36
		HC 045	0.02	29
		HC 046	0.18	33
		HC 047	0.23	34
		HC 048	0.27	32
		HC 049	0	40
		HC 050	0.08	36
		HC 051	0.03	28
		HC 052	0.22	31
		HC 053	0.2	36
		HC 054	0.01	32
		HC 055	0.02	29
		HC 056	0.2	32
		HC 057	0.01	34
		HC 058	0	31
		HC 059	0	32
		HC 060	0.45	28
		HC 061	0.52	29
		HC 062	0.71	27
		HC 063	0.85	33
		HC 064	0.05	30
		HC 065	0.11	32
		HC 066	0.79	35
		HC 067	0.05	24
		HC 068	0.01	32
		HC 069	0.06	32
		HC 070	0.27	31
		HC 071	0	29
		HC 072	0.7	37
		HC 073	0	32
		HC 074	0.17	41
		HC 075	0.2	34
		HC 076	0	34
		HC 077	0.01	39
		HC 078	0.01	35
		HC 079	0.02	28
		HC 080	0.02	36
		HC 081	0.63	42
		HC 082	0.02	19
		HC 083	0.76	29
		HC 084	0.52	38
		HC 085	0.01	31
		HC 086	0.01	38
		HC 087	0.01	34
		HC 088	0.31	35
		HC 089	0.2	39
		HC 090	0.51	30
		HC 091	0	34
		HC 092	0.02	38
		HC 093	0.02	42
		HC 094	0.02	28
		HC 095	0.06	30
		HC 096	0	30
		HC 097	0	40
		HC 098	0.04	36
		HC 099	0	27
		HC 100	0.01	36
		HC 101	0.17	30
		HC 102	0.02	28
		HC 103	0.1	35
		HC 104	0.55	28
		HC 105	0.01	31
		HC 106	0	38
		HC 107	0.08	32
		HC 108	0.02	35
		HC 109	0.06	40
		HC 110	0.4	41
		HC 111	0.19	33
		HC 112	0.06	37
		HC 113	0.61	37
		HC 114	0.23	37
		HC 115	0.43	33
		HC 116	0.18	31
		HC 117	0.07	31
		HC 118	0	32
		HC 119	0.01	40
		HC 120	0	34
		HC 121	0	37
		HC 122	0	27
		HC 123	0	31
		HC 124	0	30
		HC 125	0.03	33
		HC 126	0	33
		HC 127	0	31
		HC 128	0	41
		HC 129	0.1	36
		HC 130	0.32	37
		HC 131	0	37
		HC 132	0	31
		HC 133	0.27	37
		HC 134	0	31
		HC 135	0.19	33
		HC 136	0	26
		HC 137	0.01	40
		HC 138	0	31
		HC 139	0.04	31
		HC 140	0.03	34
		HC 141	0.08	31
		HC 142	0.55	42
		HC 143	0	32
		HC 144	0.32	32
		HC 145	0.51	32
		HC 146	0	31
		HC 147	0	32
		HC 148	0.03	35
		HC 149	0.02	30
		HC 150	0.06	30
		HC 151	0.07	34
		HC 152	0.03	35
		HC 153	0.3	31
		HC 154	0.45	26
		HC 155	0.08	33
		HC 156	0.06	26
		HC 157	0.01	30
		HC 158	0.05	35
		HC 159	0	28
		HC 160	0	34
		HC 161	0.01	28
		HC 162	0	30
		HC 163	0.03	32
		HC 164	0.03	26
		HC 165	0.01	42
		HC 166	0.01	31
		HC 167	0	33
		HC 168	0.04	39
		HC 169	0	35
		HC 170	0	35
		HC 171	0	40
		HC 172	0	35
		HC 173	0	38
		HC 174	0	32
		HC 175	0.01	31
		HC 176	0	33
		HC 177	0.01	34
		HC 178	0.03	30
		HC 179	0.04	38
		HC 180	0.01	26
		HC 181	0.55	32
		HC 182	0.46	34
		HC 183	0.01	31
		HC 184	0.01	42
