# Supplementary material for: Early-stage multi-cancer detection using an extracellular vesicle protein-based blood test
Source: Commun Med (Lond). 2022 Mar 17;2:29. doi: 10.1038/s43856-022-00088-6 (PMC9053211; doi:10.1038/s43856-022-00088-6)
Supplement: Supplementary file 8 — Supplementary Data 6 [file 43856_2022_88_MOESM8_ESM.xlsx]

## Sheet: Table S6
		Supplementary Data 6: AUC and threshold values in held-out test sets
		Test Set	AUC	Threshold for >99% Specificity
		1	0.93	0.73
		2	0.92	0.95
		3	0.96	0.65
		4	0.91	0.81
		5	0.95	0.95
		6	0.97	0.61
		7	0.94	0.85
		8	0.96	0.77
		9	0.94	0.95
		10	0.92	0.91
		11	0.92	0.91
		12	0.96	0.91
		13	0.92	0.82
		14	0.93	0.88
		15	0.92	0.99
		16	0.95	0.68
		17	0.98	0.8
		18	0.93	0.95
		19	0.94	0.82
		20	0.95	0.66
		21	0.96	0.92
		22	0.95	0.65
		23	0.96	0.85
		24	0.96	0.81
		25	0.97	0.6
		26	0.94	0.66
		27	0.96	0.87
		28	0.95	0.88
		29	0.96	0.61
		30	0.93	0.86
		31	0.96	0.79
		32	0.95	0.89
		33	0.95	0.79
		34	0.95	0.94
		35	0.95	0.9
		36	0.97	0.69
		37	0.96	0.88
		38	0.94	0.75
		39	0.97	0.9
		40	0.93	0.88
		41	0.95	0.91
		42	0.98	0.87
		43	0.97	0.96
		44	0.95	0.76
		45	0.95	0.93
		46	0.97	0.79
		47	0.96	0.86
		48	0.87	1
		49	0.95	0.71
		50	0.94	0.83
		51	0.97	0.53
		52	0.93	0.74
		53	0.94	0.83
		54	0.95	0.82
		55	0.93	0.68
		56	0.93	0.83
		57	0.97	0.81
		58	0.93	0.85
		59	0.95	0.78
		60	0.96	0.87
		61	0.96	0.83
		62	0.97	0.83
		63	0.93	0.97
		64	0.93	0.84
		65	0.94	0.86
		66	0.93	0.96
		67	0.94	0.86
		68	0.95	0.95
		69	0.94	0.89
		70	0.94	0.88
		71	0.94	0.97
		72	0.96	0.89
		73	0.95	0.84
		74	0.91	0.91
		75	0.95	0.89
		76	0.97	0.82
		77	0.95	0.92
		78	0.96	0.84
		79	0.94	0.89
		80	0.93	0.82
		81	0.94	0.95
		82	0.96	0.75
		83	0.91	0.94
		84	0.96	0.94
		85	0.97	0.78
		86	0.97	0.59
		87	0.95	0.93
		88	0.93	0.96
		89	0.94	0.99
		90	0.95	0.87
		91	0.94	0.88
		92	0.97	0.9
		93	0.96	0.87
		94	0.94	0.93
		95	0.92	0.99
		96	0.96	0.87
		97	0.96	0.85
		98	0.96	0.85
		99	0.97	0.59
		100	0.95	0.95
