# Supplementary material for: Early-stage multi-cancer detection using an extracellular vesicle protein-based blood test
Source: Commun Med (Lond). 2022 Mar 17;2:29. doi: 10.1038/s43856-022-00088-6 (PMC9053211; doi:10.1038/s43856-022-00088-6)
Supplement: Supplementary file 9 — Supplementary Data 7 [file 43856_2022_88_MOESM9_ESM.xlsx]

## Sheet: Table S7
		Supplementary Data 7: Logistic regression model coefficients
		Feature	Logisitic Regression Coefficient	Importance Score
		CA 19-9	1.43	3.84
		Cathepsin D	-1.85	2.92
		Ferritin	1.17	2.48
		sE-selectin	-1.53	1.54
		IGFBP3	-1.23	1.54
		MIA	1.24	1.5
		CA 15-3	-0.9	1.43
		sFAS	-1.04	1.12
		TIMP1	0.83	1.11
		sNeuropilin-1	0.46	0.99
		Age	0.09	0.86
		MPO	-0.52	0.68
		CA 125	0.41	0.67
		b-HCG	0.85	0.54
