# Supplementary material for: Early-stage multi-cancer detection using an extracellular vesicle protein-based blood test
Source: Commun Med (Lond). 2022 Mar 17;2:29. doi: 10.1038/s43856-022-00088-6 (PMC9053211; doi:10.1038/s43856-022-00088-6)
Supplement: Supplementary file 10 — Supplementary Data 8 [file 43856_2022_88_MOESM10_ESM.xlsx]

## Sheet: Table S8
				Supplementary Data 8: Subject information and results for comparison to differential ultracentrifugation
Subject ID	PGX ID			Experiment Sample ID	Isolation method	Cohort	Sex	Age	AJCC Stage	A/B/C	T	N	M	Histopathology	Protein Concentration Qubit™ Assay (ng/µL)	Particle Concentration (Particles/mL)	Median Particle Size (nm)	Peak Particle Size (nm)	CA 19-9 (U/mL)	CA-125 (U/mL)
PGX032795P	032795P			UC1	Verita™ Isolation	Ovarian	Female	53	I	A	T1a	N0	M0	serous papillary cystadenocarcinoma	661.5	48000000000	120.1	119.27	3.96	1.58
PGX034525P	034525P			UC2	Verita™ Isolation	Ovarian	Female	37	II	B	T2b	N0	M0	serous cystadenocarcinoma	1010	473000000000	110.7	112.73	25.99	9.2
PGX034551P	034551P			UC3	Verita™ Isolation	Ovarian	Female	43	I	A	T1a	N0	M0	clear cell adenocarcinoma	418	72000000000	121.9	124.9	35.01	40.69
PGX034554P	034554P			UC4	Verita™ Isolation	Ovarian	Female	55	II	B	T2b	N0	M0	serous adenocarcinoma	563	32500000000	112.05	110	0.73	186.81
PGX101692P	101692P			UC5	Verita™ Isolation	Bladder	Male	68	II		T2a	N0	M0	urothelial carcinoma	398.33	134000000000	133.03	131.53	1.57	1.44
PGX101701P	101701P			UC6	Verita™ Isolation	Bladder	Female	45	II		T2b	N0	M0	urothelial carcinoma	380	115000000000	135.93	137.67	1.95	4.09
PGX101703P	101703P			UC7	Verita™ Isolation	Bladder	Male	69	I		T1	N0	M0	urothelial carcinoma	381	39300000000	119.6	125.77	7.58	1.22
PGX101704P	101704P			UC8	Verita™ Isolation	Bladder	Male	68	II		T2a	N0	M0	urothelial carcinoma	445.67	144000000000	111.8	115.63	6.22	5.59
PGX121386P	121386P			UC9	Verita™ Isolation	Pancreatic	Male	60	II	A	T3	N0	M0	adenocarcinoma	371	118000000000	111.3	116.27	273.64	63.96
PGX121443P	121443P			UC10	Verita™ Isolation	Pancreatic	Female	59	II	A	T3	N0	M0	adenocarcinoma	400.5	293000000000	115.43	116.57	19.44	1.38
PGX121600P	121600P			UC11	Verita™ Isolation	Pancreatic	Male	66	II	B	T3	N1	M0	adenocarcinoma	474	430000000000	117.6	117.3	1.7	0.76
PGX121608P	121608P			UC12	Verita™ Isolation	Pancreatic	Female	58	II	B	T3	N1	M0	mucinous adenocarcinoma	502	220000000000	118.4	121.5	5.47	2.2
PGX121663P	121663P			UC13	Verita™ Isolation	Pancreatic	Male	67	II	B	T3	N1	M0	adenocarcinoma	462	221000000000	121.9	123.2	100.72	24.17
PGX121754P	121754P			UC14	Verita™ Isolation	Pancreatic	Female	70	II	B	T2	N1	M0	adenocarcinoma	343	400000000000	127.03	128.03	85.83	21.88
PGXD10450P	D10450P			UC15	Verita™ Isolation	Control	Female	62							372.67	183000000000	123.4	124.13	0.83	0.38
PGXD10608P	D10608P			UC16	Verita™ Isolation	Control	Female	60							825.5	740000000000	117.23	114.47	1.1	0.51
PGXD10609P	D10609P			UC17	Verita™ Isolation	Control	Female	58							806.5	375000000000	130.5	133.65	3.27	0.61
PGXD10610P	D10610P			UC18	Verita™ Isolation	Control	Female	61							673	457000000000	127.97	127.43	1.94	0.46
PGXD10620P	D10620P			UC19	Verita™ Isolation	Control	Female	55							756.5	355000000000	128.55	129.05	4.37	0.68
PGXD10621P	D10621P			UC20	Verita™ Isolation	Control	Female	60							561	130000000000	117.35	117.4	1.3	0.71
PGXD10622P	D10622P			UC21	Verita™ Isolation	Control	Female	58							257	33000000000	121.4	112.8	2.66	1.9
PGXD10645P	D10645P			UC22	Verita™ Isolation	Control	Male	60							931.5	309000000000	125.17	127.47	0.35	0.6
PGXD10646P	D10646P			UC23	Verita™ Isolation	Control	Male	58							429.5	318000000000	110.8	113	0.45	1.25
PGXD10705P	D10705P			UC24	Verita™ Isolation	Control	Female	62							583.33	202000000000	111.23	114.6	0.82	0.69
PGXD10706P	D10706P			UC25	Verita™ Isolation	Control	Female	58							744.67	162000000000	114.13	118.2	0.73	0.69
PGX032795P	032795P			UC1	Diffential Ultracentrifugation	Ovarian	Female	53	I	A	T1a	N0	M0	serous papillary cystadenocarcinoma	617.67	983000000000	138.8	146.8	5.12	1.26
PGX034525P	034525P			UC2	Diffential Ultracentrifugation	Ovarian	Female	37	II	B	T2b	N0	M0	serous cystadenocarcinoma	560	1020000000000	141.17	147.57	13.74	1.67
PGX034551P	034551P			UC3	Diffential Ultracentrifugation	Ovarian	Female	43	I	A	T1a	N0	M0	clear cell adenocarcinoma	706.67	1120000000000	143.07	154.03	19.15	2.56
PGX034554P	034554P			UC4	Diffential Ultracentrifugation	Ovarian	Female	55	II	B	T2b	N0	M0	serous adenocarcinoma	778.33	713000000000	135.97	139.43	5.25	5.67
PGX101692P	101692P			UC5	Diffential Ultracentrifugation	Bladder	Male	68	II		T2a	N0	M0	urothelial carcinoma	671.67	1270000000000	127.4	134.33	2.02	0.39
PGX101701P	101701P			UC6	Diffential Ultracentrifugation	Bladder	Female	45	II		T2b	N0	M0	urothelial carcinoma	740.33	1870000000000	157.1	170.47	3.78	1.03
PGX101703P	101703P			UC7	Diffential Ultracentrifugation	Bladder	Male	69	I		T1	N0	M0	urothelial carcinoma	684.33	1270000000000	140.77	148.53	7.08	0.59
PGX101704P	101704P			UC8	Diffential Ultracentrifugation	Bladder	Male	68	II		T2a	N0	M0	urothelial carcinoma	603.67	893000000000	136.67	143	2.02	2.38
PGX121386P	121386P			UC9	Diffential Ultracentrifugation	Pancreatic	Male	60	II	A	T3	N0	M0	adenocarcinoma	640	384000000000	137.1	140.87	24.81	1.52
PGX121443P	121443P			UC10	Diffential Ultracentrifugation	Pancreatic	Female	59	II	A	T3	N0	M0	adenocarcinoma	789	700000000000	133.3	130.25	109.06	4.04
PGX121600P	121600P			UC11	Diffential Ultracentrifugation	Pancreatic	Male	66	II	B	T3	N1	M0	adenocarcinoma	633.5	840000000000	127.9	131.45	6.01	1.22
PGX121608P	121608P			UC12	Diffential Ultracentrifugation	Pancreatic	Female	58	II	B	T3	N1	M0	mucinous adenocarcinoma	791.33	625000000000	140.05	146.05	6.5	0.45
PGX121663P	121663P			UC13	Diffential Ultracentrifugation	Pancreatic	Male	67	II	B	T3	N1	M0	adenocarcinoma	636.33	890000000000	137.93	145.8	24.35	1.16
PGX121754P	121754P			UC14	Diffential Ultracentrifugation	Pancreatic	Female	70	II	B	T2	N1	M0	adenocarcinoma	697	58000000000	139.77	142.37	8.49	0.49
PGXD10450P	D10450P			UC15	Diffential Ultracentrifugation	Control	Female	62							828.67	1280000000000	132.9	139.1	18.53	3.16
PGXD10608P	D10608P			UC16	Diffential Ultracentrifugation	Control	Female	60							672.67	403000000000	129.33	132.03	9.14	0.56
PGXD10609P	D10609P			UC17	Diffential Ultracentrifugation	Control	Female	58							400.5	453000000000	132.63	139.2	4.59	0.67
PGXD10610P	D10610P			UC18	Diffential Ultracentrifugation	Control	Female	61							599	779000000000	128.57	131.67	3.44	0.39
PGXD10620P	D10620P			UC19	Diffential Ultracentrifugation	Control	Female	55							688.33	317000000000	135.53	140.1	4.44	1.33
PGXD10621P	D10621P			UC20	Diffential Ultracentrifugation	Control	Female	60							823.33	573000000000	146	156.4	23.03	2.02
PGXD10622P	D10622P			UC21	Diffential Ultracentrifugation	Control	Female	58							639	533000000000	148.77	157.63	6.25	1.42
PGXD10645P	D10645P			UC22	Diffential Ultracentrifugation	Control	Male	60							800.33	603000000000	139	150.63	12.28	2.54
PGXD10646P	D10646P			UC23	Diffential Ultracentrifugation	Control	Male	58							787.67	957000000000	134.47	141.87	11.65	2.31
PGXD10705P	D10705P			UC24	Diffential Ultracentrifugation	Control	Female	62							903.67	873000000000	137.1	139.23	17.5	2.94
PGXD10706P	D10706P			UC25	Diffential Ultracentrifugation	Control	Female	58							827	1170000000000	139.1	145	19.11	3.18
