# Supplementary material for: Early-stage multi-cancer detection using an extracellular vesicle protein-based blood test
Source: Commun Med (Lond). 2022 Mar 17;2:29. doi: 10.1038/s43856-022-00088-6 (PMC9053211; doi:10.1038/s43856-022-00088-6)
Supplement: Supplementary file 11 — Supplementary Data 9 [file 43856_2022_88_MOESM11_ESM.xlsx]

## Sheet: Table S9
		Supplementary Data 9: Pearson correlation coefficients
		Feature	CA 19-9	Cathepsin-D	Ferritin	sE-Selectin	IGFBP3	MIA	CA 15-3	sFAS	TIMP1	sNeuropilin-1	Age	MPO	CA-125	b-HCG
		CA 19-9	1	0.01	0.06	-0.03	-0.04	0.1	0.02	0	0.01	0.04	0.1	0.09	0.1	0.01
		Cathepsin-D	0.01	1	0.14	0.06	0.34	0.38	0	0.07	0.47	0.02	0.03	0.33	-0.01	0.11
		Ferritin	0.06	0.14	1	0.07	0.27	0.2	-0.02	-0.06	0.21	0.13	0.02	0.27	0.29	-0.07
		sE-Selectin	-0.03	0.06	0.07	1	-0.01	-0.06	-0.02	0.04	0.1	0.72	-0.06	0.06	0.03	0.02
		IGFBP3	-0.04	0.34	0.27	-0.01	1	0.34	-0.06	-0.1	0.28	0.03	-0.11	0.32	-0.04	-0.06
		MIA	0.1	0.38	0.2	-0.06	0.34	1	-0.03	0.02	0.56	-0.05	0.02	0.83	0.01	-0.04
		CA 15-3	0.02	0	-0.02	-0.02	-0.06	-0.03	1	0.17	0.02	0	-0.07	-0.04	0.21	0.23
		sFAS	0	0.07	-0.06	0.04	-0.1	0.02	0.17	1	0.01	-0.02	-0.04	-0.02	-0.01	0.35
		TIMP1	0.01	0.47	0.21	0.1	0.28	0.56	0.02	0.01	1	0.04	0.02	0.53	0.01	0.01
		sNeuropilin-1	0.04	0.02	0.13	0.72	0.03	-0.05	0	-0.02	0.04	1	-0.05	0.04	0.01	0
		Age	0.1	0.03	0.02	-0.06	-0.11	0.02	-0.07	-0.04	0.02	-0.05	1	0.05	-0.17	0.08
		MPO	0.09	0.33	0.27	0.06	0.32	0.83	-0.04	-0.02	0.53	0.04	0.05	1	0.04	-0.06
		CA-125	0.1	-0.01	0.29	0.03	-0.04	0.01	0.21	-0.01	0.01	0.01	-0.17	0.04	1	-0.03
		b-HCG	0.01	0.11	-0.07	0.02	-0.06	-0.04	0.23	0.35	0.01	0	0.08	-0.06	-0.03	1
